# Supplementary material for: Transcriptional Sequencing Uncovers Survival Mechanisms of Salmonella enterica Serovar Enteritidis in Antibacterial Egg White
Source: mSphere. 2019 Feb 13;4(1):e00700-18. doi: 10.1128/mSphere.00700-18 (PMC6374596; doi:10.1128/mSphere.00700-18)
Supplement: DATA SET S1 [file mSphere.00700-18-sd001.xlsx]

## Sheet: 0H-VS-6H
GeneID	Length	S10978-0H-Expression	S10978-6H-Expression	log2FoldChange(S10978-6H/S10978-0H)	Up-Down-Regulation(S10978-6H/S10978-0H)	Padj	Pvalue	type	KEGG Orthology	GO Component	GO Function	GO Process	Blast nr
A7J12_24080	1665	1.00632	899.961	9.80463	Up	7.34708e-34	1.39003e-35	known_mRNA	K07497|1|8.7e-132|475.7|pae:PA3868|putative transposase	-	GO:0003676//nucleic acid binding	GO:0015074//DNA integration	gi|435335793|gb|ELP05923.1|/0.0e+00/integrase, catalytic region, partial [Salmonella enterica subsp. enterica serovar Enteritidis str. 6.0562-1]
A7J12_24075	969	0.920915	530.473	9.17	Up	1.59078e-28	3.91622e-30	known_mRNA	K02450|1|1.7e-10|72.0|daf:Desaf_0738|general secretion pathway protein A	-	GO:0016301//kinase activity	GO:0016310//phosphorylation	gi|486304388|ref|WP_001576625.1|/2.8e-177/ATPase AAA [Salmonella enterica]
A7J12_15075	672	0.946057	323.779	8.41887	Up	5.6168e-22	2.02292e-23	known_mRNA	K10026|1|1.7e-123|446.8|sbg:SBG_2566|7-carboxy-7-deazaguanine synthase [EC:4.3.99.3]	-	GO:0016840;GO:0000287//magnesium ion binding;GO:0051539//4 iron, 4 sulfur cluster binding	GO:0008616//queuosine biosynthetic process	gi|447122705|ref|WP_001199961.1|/4.1e-127/coenzyme PQQ biosynthesis protein [Salmonella enterica]
A7J12_06375	342	0.854775	282.293	8.36743	Up	2.83028e-22	9.93535e-24	known_mRNA	K16868|1|8.0e-08|61.6|oto:ADJ79_06785|tellurite methyltransferase [EC:2.1.1.265];K06886|2|1.5e-06|57.4|axo:NH44784_006751|hemoglobin	-	-	-	gi|16765149|ref|NP_460764.1|/4.4e-61/cytoplasmic protein [Salmonella enterica subsp. enterica serovar Typhimurium str. LT2]
A7J12_13780	957	0.830837	249.162	8.2283	Up	2.11019e-21	7.84045e-23	known_mRNA	K03598|1|1.3e-177|627.1|senh:CFSAN002069_18845|sigma-E factor negative regulatory protein RseB	GO:0042597//periplasmic space	-	-	gi|446734761|ref|WP_000812017.1|/6.1e-177/anti-sigma E factor [Salmonella enterica]
A7J12_18805	213	92.8067	11933.9	7.00662	Up	3.7493e-205	8.5463e-209	known_mRNA	K03704|1|2.0e-33|146.0|elf:LF82_0370|cold shock protein (beta-ribbon, CspA family)	GO:0005829//cytosol	GO:0003727//single-stranded RNA binding;GO:0003697//single-stranded DNA binding;GO:0001072//RNA binding transcription antitermination factor activity	GO:0045893//positive regulation of transcription, DNA-templated;GO:0009409//response to cold;GO:0060567//negative regulation of DNA-templated transcription, termination;GO:0031564//transcription antitermination	gi|501175850|ref|WP_012219343.1|/7.1e-33/hypothetical protein [Salmonella enterica]
A7J12_18140	1554	79.0392	7492.97	6.56683	Up	3.86355e-79	7.92613e-82	known_mRNA	K11089|1|8.0e-297|1023.8|senl:IY59_17695|60 kDa SS-A/Ro ribonucleoprotein	-	GO:0003723//RNA binding	-	gi|435192175|gb|ELN76720.1|/3.7e-296/hypothetical protein SEEE1831_16185, partial [Salmonella enterica subsp. enterica serovar Enteritidis str. 13183-1]
A7J12_09960	1536	1.00332	83.712	6.38259	Up	3.69132e-10	3.3741e-11	known_mRNA	K03980|1|1.1e-277|960.3|cfd:CFNIH1_15345|putative peptidoglycan lipid II flippase	GO:0005886//plasma membrane;GO:0016021//integral component of membrane	-	GO:0008360//regulation of cell shape;GO:0071555//cell wall organization;GO:0009252//peptidoglycan biosynthetic process;GO:0006810//transport	gi|619737604|gb|AHY12843.1|/4.9e-277/membrane protein [Citrobacter freundii CFNIH1]
A7J12_05235	213	1.38589	112.989	6.34924	Up	9.7331e-18	4.63692e-19	known_mRNA	K03704|1|3.4e-33|145.2|seni:CY43_10500|cold shock protein (beta-ribbon, CspA family)	GO:0005737//cytoplasm	GO:0003677//DNA binding	GO:0006355//regulation of transcription, DNA-templated	gi|434976534|gb|ELL68759.1|/1.6e-32/cold shock protein, partial [Salmonella enterica subsp. enterica serovar Enteritidis str. 22704]
A7J12_07630	231	7.17692	537.402	6.22649	Up	1.58954e-31	3.4059e-33	known_mRNA	-	-	-	-	gi|528819390|ref|YP_008360593.1|/2.0e-36/protein yncJ [Salmonella enterica subsp. enterica serovar Newport str. USMARC-S3124.1]
A7J12_12790	921	27.7874	2022.42	6.18551	Up	5.39081e-95	6.14408e-98	known_mRNA	K12974|1|5.2e-179|631.7|set:SEN2387|KDO2-lipid IV(A) palmitoleoyltransferase [EC:2.3.1.242]	GO:0005887//integral component of plasma membrane	GO:0008951//palmitoleoyl [acyl-carrier-protein]-dependent acyltransferase activity	GO:0009103//lipopolysaccharide biosynthetic process;GO:0009245//lipid A biosynthetic process;GO:0036104;GO:0009409//response to cold	gi|446406575|ref|WP_000484430.1|/2.4e-178/lipid A biosynthesis palmitoleoyl acyltransferase [Salmonella enterica]
A7J12_21650	1590	17.3835	1017.05	5.87053	Up	1.07368e-42	1.34608e-44	known_mRNA	K02768|1|1.4e-06|59.7|arl:AFL94_01240|PTS system, fructose-specific IIA component [EC:2.7.1.202];K02769|1|1.4e-06|59.7|arl:AFL94_01240|PTS system, fructose-specific IIB component [EC:2.7.1.202];K02770|1|1.4e-06|59.7|arl:AFL94_01240|PTS system, fructose-specific IIC component;K02809|3|1.8e-06|59.3|pgm:PGRAT_22930|PTS system, sucrose-specific IIB component [EC:2.7.1.211];K02810|3|1.8e-06|59.3|pgm:P…	-	-	-	gi|501537711|ref|WP_012543420.1|/3.3e-292/PTS sugar transporter [Salmonella enterica]
A7J12_20905	501	75.7063	4365.87	5.84971	Up	1.70188e-42	2.17245e-44	known_mRNA	K06006|1|5.7e-87|325.1|sega:SPUCDC_3590|periplasmic protein CpxP	GO:0042597//periplasmic space	-	-	gi|447156207|ref|WP_001233463.1|/2.6e-86/repressor CpxP [Salmonella enterica]
A7J12_05830	660	119.198	6647.83	5.80145	Up	2.62269e-41	3.40765e-43	known_mRNA	-	GO:0016021//integral component of membrane	-	-	gi|445946860|ref|WP_000024715.1|/3.8e-117/membrane protein [Salmonella enterica]
A7J12_21645	840	43.2726	2213.57	5.67678	Up	8.67351e-36	1.44328e-37	known_mRNA	K00788|1|1.7e-06|58.5|meye:TL18_08785|thiamine-phosphate pyrophosphorylase [EC:2.5.1.3]	-	-	-	gi|486304018|ref|WP_001576535.1|/4.4e-155/hypothetical protein [Salmonella enterica]
A7J12_21640	864	19.6423	859.305	5.45113	Up	4.32471e-31	9.46369e-33	known_mRNA	K21064|1|3.0e-19|100.9|jeo:JMA_13940|5-amino-6-(5-phospho-D-ribitylamino)uracil phosphatase [EC:3.1.3.104]	-	-	-	gi|661554789|emb|CDS70280.1|/1.6e-163/conserved hypothetical protein [Salmonella enterica subsp. enterica serovar Pullorum]
A7J12_12035	495	16.0449	690.917	5.42833	Up	1.24848e-27	3.15892e-29	known_mRNA	K08276|1|2.4e-90|336.3|seni:CY43_12140|ecotin	GO:0042597//periplasmic space	GO:0004867//serine-type endopeptidase inhibitor activity	GO:0010951//negative regulation of endopeptidase activity	gi|446987440|ref|WP_001064696.1|/1.1e-89/ecotin [Salmonella enterica]
A7J12_03865	261	6.49443	229.336	5.14212	Up	1.26761e-13	8.14833e-15	known_mRNA	K12151|1|1.2e-16|90.5|sod:Sant_0543|multiple stress resistance protein BhsA	-	-	-	gi|486184108|ref|WP_001539559.1|/9.0e-38/hypothetical protein [Salmonella enterica]
A7J12_14310	960	633.428	18157	4.8412	Up	1.35033e-12	9.51107e-14	known_mRNA	K00526|1|1.3e-167|594.0|cko:CKO_04025|ribonucleoside-diphosphate reductase beta chain [EC:1.17.4.1]	-	-	-	gi|446700564|ref|WP_000777910.1|/1.5e-178/ribonucleoside-diphosphate reductase (minor subunit) [Salmonella enterica]
A7J12_14305	2145	1277.38	34125.7	4.73961	Up	1.35043e-12	9.54257e-14	known_mRNA	K00525|1|0.0e+00|1305.0|cko:CKO_04024|ribonucleoside-diphosphate reductase alpha chain [EC:1.17.4.1]	-	-	-	gi|721475744|gb|KGY19332.1|/0.0e+00/hypothetical protein MC77_15850 [Citrobacter koseri]
A7J12_06440	1275	65.5407	1690.24	4.68869	Up	1.59831e-52	1.31159e-54	known_mRNA	K00261|1|4.2e-243|845.1|ses:SARI_01144|glutamate dehydrogenase (NAD(P)+) [EC:1.4.1.3]	-	GO:0016639//oxidoreductase activity, acting on the CH-NH2 group of donors, NAD or NADP as acceptor	GO:0006520//cellular amino acid metabolic process;GO:0055114//oxidation-reduction process	gi|501165942|ref|WP_012210083.1|/1.9e-242/glutamate dehydrogenase [Salmonella enterica]
A7J12_14610	861	493.464	10956.8	4.47274	Up	4.24274e-21	1.60541e-22	known_mRNA	K11605|1|9.3e-138|494.6|enl:A3UG_05960|manganese/iron transport system permease protein	GO:0005886//plasma membrane;GO:0016021//integral component of membrane	GO:0042626//ATPase activity, coupled to transmembrane movement of substances;GO:0005524//ATP binding	GO:0055085//transmembrane transport	gi|526088025|ref|WP_020839126.1|/2.2e-157/membrane protein [Salmonella enterica]
A7J12_14595	345	7.98931	171.868	4.42709	Up	1.41724e-29	3.29514e-31	known_mRNA	K09790|1|1.3e-13|80.9|fro:AALO17_07950|uncharacterized protein	-	-	-	gi|514608147|gb|EPI67854.1|/2.4e-62/hypothetical protein A673_03122 [Salmonella enterica subsp. enterica serovar Enteritidis str. 2009K0958]
A7J12_14235	159	1.73084	35.5267	4.35936	Up	1.43302e-07	1.91091e-08	known_mRNA	-	GO:0016021//integral component of membrane	-	-	gi|16766107|ref|NP_461722.1|/3.8e-23/transporter [Salmonella enterica subsp. enterica serovar Typhimurium str. LT2]
A7J12_01635	309	6.90412	134.961	4.28894	Up	2.86563e-10	2.57365e-11	known_mRNA	-	-	-	-	gi|446685793|ref|WP_000763139.1|/1.5e-52/membrane protein [Salmonella enterica]
A7J12_06265	219	6.7084	118.705	4.14527	Up	4.09481e-18	1.89033e-19	known_mRNA	-	-	-	-	gi|685230458|ref|WP_031602916.1|/1.1e-36/hypothetical protein [Salmonella enterica]
A7J12_06270	1560	182.431	3193.76	4.12984	Up	3.32398e-62	1.66691e-64	known_mRNA	K03699|1|1.2e-39|169.5|rrf:F11_03875|putative hemolysin	GO:0016021//integral component of membrane;GO:0005886//plasma membrane	GO:0050660//flavin adenine dinucleotide binding;GO:0016614//oxidoreductase activity, acting on CH-OH group of donors	GO:0055114//oxidation-reduction process	gi|446343959|ref|WP_000421814.1|/2.2e-288/membrane protein [Salmonella enterica]
A7J12_14300	411	296.223	5170.22	4.12547	Up	8.20777e-06	1.50049e-06	known_mRNA	K03647|1|5.9e-74|281.6|sega:SPUCDC_2789|protein involved in ribonucleotide reduction	GO:0016021//integral component of membrane	GO:0010181//FMN binding	GO:0006464//cellular protein modification process	gi|447198146|ref|WP_001275402.1|/2.7e-73/ribonucleotide reductase stimulatory protein [Salmonella enterica]
A7J12_14615	849	646.863	11234	4.11827	Up	5.51519e-16	3.0172e-17	known_mRNA	K11606|1|4.3e-135|485.7|cro:ROD_30751|manganese/iron transport system permease protein	GO:0005886//plasma membrane;GO:0016021//integral component of membrane	GO:0042626//ATPase activity, coupled to transmembrane movement of substances;GO:0005524//ATP binding	GO:0055085//transmembrane transport	gi|434966328|gb|ELL59188.1|/3.0e-151/Iron transport protein, inner membrane component, partial [Salmonella enterica subsp. enterica serovar Enteritidis str. 22704]
A7J12_18135	1215	178.39	3066.94	4.10369	Up	2.8377e-34	5.17474e-36	known_mRNA	K14415|1|7.3e-213|744.6|eal:EAKF1_ch2543|tRNA-splicing ligase RtcB [EC:6.5.1.3]	-	GO:0008452//RNA ligase activity;GO:0046872//metal ion binding	GO:0006396//RNA processing	gi|447028273|ref|WP_001105529.1|/6.9e-234/RTCB protein [Salmonella enterica]
A7J12_14265	450	7.67178	129.323	4.07527	Up	2.28962e-21	8.61153e-23	known_mRNA	-	GO:0005887//integral component of plasma membrane	GO:0034639//L-amino acid efflux transmembrane transporter activity	GO:1902475//L-alpha-amino acid transmembrane transport;GO:0032973//amino acid export;GO:0015807//L-amino acid transport	gi|446414814|ref|WP_000492669.1|/2.6e-77/membrane protein [Salmonella enterica]
A7J12_23200	1371	44.6809	744.476	4.05849	Up	6.59188e-45	7.36271e-47	known_mRNA	K00135|1|7.7e-235|817.8|kom:HR38_08705|succinate-semialdehyde dehydrogenase / glutarate-semialdehyde dehydrogenase [EC:1.2.1.16 1.2.1.79 1.2.1.20]	-	GO:0016620//oxidoreductase activity, acting on the aldehyde or oxo group of donors, NAD or NADP as acceptor	GO:0055114//oxidation-reduction process	gi|554678944|ref|WP_023179947.1|/1.4e-254/succinate-semialdehyde dehydrogenase (NADP+) [Salmonella enterica]
A7J12_09725	966	110.696	1821.25	4.04025	Up	1.14811e-26	3.00963e-28	known_mRNA	K19236|1|8.7e-185|651.0|senb:BN855_11760|L,D-transpeptidase YcfS	-	-	-	gi|446405106|ref|WP_000482961.1|/4.0e-184/peptigoglycan-binding protein LysM [Salmonella enterica]
A7J12_14605	822	1401.84	21665.1	3.94998	Up	1.87992e-13	1.22128e-14	known_mRNA	K11607|1|5.4e-151|538.5|seg:SG2765|manganese/iron transport system ATP-binding protein	-	GO:0016887//ATPase activity;GO:0005524//ATP binding	-	gi|446005298|ref|WP_000083153.1|/2.5e-150/manganese transporter [Salmonella enterica]
A7J12_15540	537	62.5367	897.388	3.84296	Up	1.31244e-09	1.30437e-10	known_mRNA	K07804|1|9.6e-24|115.2|pay:PAU_02601|putatice virulence related protein PagC	GO:0016021//integral component of membrane;GO:0009279//cell outer membrane	-	-	gi|446961246|ref|WP_001038502.1|/4.2e-98/membrane protein [Salmonella enterica]
A7J12_21770	210	10.4026	146.855	3.81938	Up	2.2017e-17	1.08404e-18	known_mRNA	-	-	-	-	gi|16767490|ref|NP_463105.1|/9.7e-35/stress-response protein [Salmonella enterica subsp. enterica serovar Typhimurium str. LT2]
A7J12_14295	246	176.101	2461.77	3.80522	Up	7.33131e-05	1.65945e-05	known_mRNA	K06191|1|1.2e-40|170.2|set:SEN2650|glutaredoxin-like protein NrdH	GO:0005623//cell	GO:0009055//electron carrier activity;GO:0015035//protein disulfide oxidoreductase activity	GO:0045454//cell redox homeostasis;GO:0055114//oxidation-reduction process	gi|445951012|ref|WP_000028867.1|/5.3e-40/glutaredoxin [Salmonella enterica]
A7J12_22495	276	15.0128	205.45	3.77452	Up	1.539e-13	9.92789e-15	known_mRNA	-	-	-	-	gi|446363170|ref|WP_000441025.1|/4.9e-42/membrane protein [Salmonella enterica]
A7J12_09170	486	82.1696	1034.13	3.65367	Up	1.5295e-18	6.76371e-20	known_mRNA	K06006|1|4.0e-21|106.3|ypa:YPA_3468|periplasmic protein CpxP	GO:0042597//periplasmic space	-	-	gi|161614289|ref|YP_001588254.1|/1.8e-84/periplasmic protein [Salmonella enterica subsp. enterica serovar Paratyphi B str. SPB7]
A7J12_06405	1071	57.3936	719.526	3.64809	Up	6.62451e-50	6.49314e-52	known_mRNA	K01775|1|1.2e-179|634.0|ecr:ECIAI1_1207|alanine racemase [EC:5.1.1.1]	-	-	-	gi|444883434|gb|ELY07314.1|/1.2e-205/D-amino acid dehydrogenase-Alanine racemase fusion protein, partial [Salmonella enterica subsp. enterica serovar Enteritidis str. 436]
A7J12_19115	1035	39.568	489.483	3.62885	Up	9.53348e-11	8.10574e-12	known_mRNA	K19354|1|5.5e-201|704.9|seno:AU37_18215|heptose III glucuronosyltransferase [EC:2.4.1.-]	-	GO:0050501//hyaluronan synthase activity	-	gi|446720889|ref|WP_000798202.1|/2.5e-200/glycosyl transferase [Salmonella enterica]
A7J12_15535	633	340.347	4048.69	3.57238	Up	5.28329e-10	4.96174e-11	known_mRNA	-	-	-	-	gi|16766332|ref|NP_461947.1|/7.1e-113/periplasmic protein [Salmonella enterica subsp. enterica serovar Typhimurium str. LT2]
A7J12_13625	1191	576.439	6756.98	3.55114	Up	5.76719e-21	2.22169e-22	known_mRNA	K05916|1|2.1e-212|743.0|cro:ROD_24941|nitric oxide dioxygenase [EC:1.14.12.17]	-	GO:0046872//metal ion binding;GO:0005344//oxygen transporter activity;GO:0004155//6,7-dihydropteridine reductase activity;GO:0020037//heme binding;GO:0071949//FAD binding;GO:0019825//oxygen binding;GO:0008941//nitric oxide dioxygenase activity	GO:0015671//oxygen transport;GO:0051409//response to nitrosative stress;GO:0009636//response to toxic substance;GO:0055114//oxidation-reduction process	gi|446805889|ref|WP_000883145.1|/4.9e-232/bifunctional nitric oxide dioxygenase/dihydropteridine reductase 2 [Salmonella enterica]
A7J12_08550	1206	70.6587	823.333	3.54254	Up	3.30955e-20	1.29757e-21	known_mRNA	K07552|1|7.3e-48|196.4|app:CAP2UW1_1952|MFS transporter, DHA1 family, bicyclomycin/chloramphenicol resistance protein	GO:0016021//integral component of membrane	GO:0005215//transporter activity	GO:0055085//transmembrane transport	gi|447105060|ref|WP_001182316.1|/1.2e-225/transporter [Salmonella enterica]
A7J12_22620	663	13.7445	156.657	3.51069	Up	5.97093e-20	2.39545e-21	known_mRNA	K07322|1|2.2e-123|446.4|sens:Q786_21670|regulator of cell morphogenesis and NO signaling	GO:0005737//cytoplasm	GO:0046872//metal ion binding	GO:0006950//response to stress;GO:0030091//protein repair	gi|446253616|ref|WP_000331471.1|/1.0e-122/iron-sulfur cluster repair di-iron protein [Salmonella enterica]
A7J12_06950	219	26.6574	296.17	3.47382	Up	2.68511e-12	1.95248e-13	known_mRNA	K04062|1|3.0e-32|142.1|spq:SPAB_01547|osmotically inducible lipoprotein OsmB	GO:0019867//outer membrane;GO:0005886//plasma membrane	-	-	gi|446403311|ref|WP_000481166.1|/1.4e-31/lipoprotein [Salmonella enterica]
A7J12_06400	1299	117.241	1301.01	3.47208	Up	2.65228e-32	5.38073e-34	known_mRNA	K00285|1|1.7e-228|796.6|kpn:KPN_02309|D-amino-acid dehydrogenase [EC:1.4.5.1]	-	GO:0008718//D-amino-acid dehydrogenase activity	GO:0019478//D-amino acid catabolic process;GO:0055114//oxidation-reduction process	gi|538463716|ref|WP_021000407.1|/4.6e-252/D-amino acid dehydrogenase small subunit [Salmonella enterica]
A7J12_23180	1185	29.156	315.751	3.43693	Up	8.99941e-08	1.14549e-08	known_mRNA	K08195|1|8.9e-06|56.6|bxb:DR64_315|MFS transporter, AAHS family, 4-hydroxybenzoate transporter	GO:0016021//integral component of membrane	-	-	gi|554353171|gb|ESH90581.1|/2.5e-220/transporter, major facilitator family protein [Salmonella enterica subsp. enterica serovar Agona str. 632182-2]
A7J12_05025	1887	35.5236	381.897	3.42633	Up	4.81308e-24	1.47015e-25	known_mRNA	K08344|1|0.0e+00|1178.3|sbg:SBG_0958|suppressor for copper-sensitivity B	GO:0016021//integral component of membrane	-	GO:0017004//cytochrome complex assembly;GO:0055114//oxidation-reduction process	gi|446895709|ref|WP_000972965.1|/0.0e+00/protein-disulfide reductase [Salmonella enterica]
A7J12_20895	1374	304.173	3246.17	3.41578	Up	1.19331e-27	2.99212e-29	known_mRNA	K07640|1|1.6e-248|863.2|pge:LG71_04625|two-component system, OmpR family, sensor histidine kinase CpxA [EC:2.7.13.3]	GO:0016021//integral component of membrane;GO:0005622//intracellular	GO:0005524//ATP binding;GO:0000155//phosphorelay sensor kinase activity	GO:0000160//phosphorelay signal transduction system;GO:0018106//peptidyl-histidine phosphorylation;GO:0023014//signal transduction by phosphorylation	gi|513039518|ref|WP_016507399.1|/1.7e-260/integral membrane sensor signal transduction histidine kinase [Salmonella enterica]
A7J12_19580	1185	21.4065	227.842	3.41192	Up	1.46786e-21	5.38694e-23	known_mRNA	K08154|1|6.5e-206|721.5|kqu:AVR78_04290|MFS transporter, DHA1 family, 2-module integral membrane pump EmrD	GO:0016021//integral component of membrane	GO:0015238//drug transmembrane transporter activity	GO:0006855//drug transmembrane transport	gi|446751494|ref|WP_000828750.1|/9.2e-223/multidrug resistance protein D [Salmonella enterica]
A7J12_14600	918	4522.92	47201.8	3.38352	Up	1.96813e-10	1.73171e-11	known_mRNA	K11604|1|8.4e-153|544.7|cko:CKO_04090|manganese/iron transport system substrate-binding protein	-	-	-	gi|555287906|ref|WP_023262301.1|/3.1e-170/Manganese ABC transporter substrate-binding protein SitA [Salmonella enterica]
A7J12_18130	1020	171.434	1776.5	3.37331	Up	1.72849e-21	6.38286e-23	known_mRNA	K01974|1|4.7e-120|436.0|ecs:ECs4263|RNA 3'-terminal phosphate cyclase (ATP) [EC:6.5.1.4]	-	-	-	gi|516011016|ref|WP_017441599.1|/6.8e-182/RNA 3'-terminal-phosphate cyclase [Salmonella enterica]
A7J12_18735	1692	305.8	3163.79	3.37099	Up	9.39774e-65	3.53911e-67	known_mRNA	K12975|1|8.1e-303|1043.9|elo:EC042_3852|KDO II ethanolaminephosphotransferase [EC:2.7.8.42]	GO:0016021//integral component of membrane	GO:0008484//sulfuric ester hydrolase activity;GO:0016740//transferase activity	GO:0008152//metabolic process	gi|516034728|ref|WP_017465311.1|/0.0e+00/phosphoethanolamine transferase [Salmonella enterica]
A7J12_16125	1473	61.2601	631.882	3.36663	Up	1.84293e-12	1.32328e-13	known_mRNA	K00040|1|2.8e-235|819.3|ebt:EBL_c07680|fructuronate reductase [EC:1.1.1.57]	-	GO:0016491//oxidoreductase activity;GO:0050662//coenzyme binding	GO:0019594//mannitol metabolic process;GO:0055114//oxidation-reduction process	gi|446359268|ref|WP_000437123.1|/2.3e-284/D-mannonate oxidoreductase [Salmonella enterica]
A7J12_23790	1167	578.515	5942.61	3.36067	Up	2.64853e-33	5.19202e-35	known_mRNA	K03313|1|1.1e-202|710.7|cif:AL515_04905|Na+:H+ antiporter, NhaA family	GO:0005886//plasma membrane;GO:0016021//integral component of membrane	GO:0015081//sodium ion transmembrane transporter activity;GO:0015297//antiporter activity	GO:0006885//regulation of pH;GO:0035725//sodium ion transmembrane transport	gi|493737439|ref|WP_006686629.1|/1.0e-202/sodium:proton antiporter [Citrobacter youngae]
A7J12_16610	969	86.392	862.79	3.32004	Up	1.0781e-20	4.17775e-22	known_mRNA	K05794|1|1.4e-161|573.9|sdy:SDY_3273|tellurite resistance protein TerC	GO:0016021//integral component of membrane;GO:0005886//plasma membrane	-	-	gi|447038569|ref|WP_001115825.1|/3.9e-179/membrane protein [Salmonella enterica]
A7J12_14115	1245	399.944	3806.79	3.2507	Up	1.13078e-06	1.74502e-07	known_mRNA	K07214|1|2.4e-41|174.9|ssx:SACTE_6071|enterochelin esterase and related enzymes	-	-	-	gi|447162681|ref|WP_001239937.1|/3.0e-240/enterochelin esterase [Salmonella enterica]
A7J12_02655	342	4.54003	41.5497	3.19406	Up	0.00036741	9.64796e-05	known_mRNA	K18325|1|1.4e-60|236.9|sena:AU38_02815|AraC family of transcriptional regulator, multidrug resistance transcriptional activator	-	GO:0043565//sequence-specific DNA binding;GO:0003700//sequence-specific DNA binding transcription factor activity	GO:0006355//regulation of transcription, DNA-templated	gi|446077778|ref|WP_000155633.1|/6.4e-60/transcriptional regulator [Salmonella enterica]
A7J12_23795	894	303.312	2757.39	3.18443	Up	2.22374e-36	3.49757e-38	known_mRNA	K03717|1|4.0e-168|595.5|sek:SSPA0037|LysR family transcriptional regulator, transcriptional activator of nhaA	-	GO:0003700//sequence-specific DNA binding transcription factor activity;GO:0003677//DNA binding	GO:0006355//regulation of transcription, DNA-templated	gi|445985017|ref|WP_000062872.1|/1.9e-167/transcriptional regulator [Salmonella enterica]
A7J12_23445	1224	1023.68	9291.39	3.18213	Up	1.06774e-23	3.38308e-25	known_mRNA	K01839|1|2.4e-232|809.3|eclg:EC036_06280|phosphopentomutase [EC:5.4.2.7]	GO:0005737//cytoplasm	GO:0008973//phosphopentomutase activity;GO:0030145//manganese ion binding;GO:0000287//magnesium ion binding	GO:0009264//deoxyribonucleotide catabolic process;GO:0006015//5-phosphoribose 1-diphosphate biosynthetic process;GO:0043094	gi|446739196|ref|WP_000816452.1|/1.5e-239/phosphopentomutase [Salmonella enterica]
A7J12_22330	1503	53.5305	481.86	3.17018	Up	1.87675e-16	1.00105e-17	known_mRNA	K20265|1|3.9e-38|164.5|bpip:BPP43_09420|glutamate:GABA antiporter	GO:0016021//integral component of membrane	GO:0015171//amino acid transmembrane transporter activity	GO:0003333//amino acid transmembrane transport	gi|446072017|ref|WP_000149872.1|/3.0e-287/amino acid ABC transporter permease [Salmonella enterica]
A7J12_15605	1734	94.1185	843.123	3.16319	Up	0.00909135	0.00344709	known_mRNA	K07462|1|1.2e-298|1030.0|lax:APT61_04205|single-stranded-DNA-specific exonuclease [EC:3.1.-.-]	-	GO:0003676//nucleic acid binding;GO:0008409//5'-3' exonuclease activity	GO:0090305//nucleic acid phosphodiester bond hydrolysis;GO:0006310//DNA recombination;GO:0006281//DNA repair	gi|446736132|ref|WP_000813388.1|/0.0e+00/ssDNA exonuclease RecJ [Salmonella enterica]
A7J12_21690	738	6.62339	56.2363	3.08586	Up	2.22969e-08	2.5565e-09	known_mRNA	-	-	-	-	gi|684208191|gb|AIN70482.1|/9.0e-136/capsule biosynthesis GfcC family protein [Salmonella enterica subsp. enterica serovar Enteritidis]
A7J12_10750	1458	38.5935	323.914	3.06918	Up	0.0135443	0.00544127	known_mRNA	K03327|1|6.4e-38|163.7|tma:TM0815|multidrug resistance protein, MATE family	GO:0016021//integral component of membrane	GO:0015297//antiporter activity;GO:0015238//drug transmembrane transporter activity	GO:0006855//drug transmembrane transport	gi|554683395|ref|WP_023183315.1|/1.6e-269/MATE family multidrug exporter [Salmonella enterica]
A7J12_12815	1653	30.7024	255.176	3.05507	Up	8.10735e-23	2.75358e-24	known_mRNA	K04103|1|0.0e+00|1104.7|set:SEN2391|indolepyruvate decarboxylase [EC:4.1.1.74]	-	GO:0047434//indolepyruvate decarboxylase activity;GO:0000287//magnesium ion binding;GO:0030976//thiamine pyrophosphate binding	-	gi|685384734|ref|WP_031621143.1|/0.0e+00/indolepyruvate decarboxylase [Salmonella enterica]
A7J12_01560	2091	294.017	2435.8	3.05043	Up	2.58109e-10	2.29457e-11	known_mRNA	K02014|1|0.0e+00|1275.8|cfd:CFNIH1_11690|iron complex outermembrane recepter protein	GO:0009279//cell outer membrane	GO:0004872//receptor activity;GO:0005506//iron ion binding	GO:0015891//siderophore transport	gi|447050474|ref|WP_001127730.1|/0.0e+00/ferrioxamine B receptor [Salmonella enterica]
A7J12_13565	495	1421.24	11589.3	3.02757	Up	0.00207887	0.000654888	known_mRNA	K13643|1|4.3e-87|325.5|sem:STMDT12_C25640|Rrf2 family transcriptional regulator, iron-sulfur cluster assembly transcription factor	-	GO:0003700//sequence-specific DNA binding transcription factor activity;GO:0005506//iron ion binding;GO:0051537//2 iron, 2 sulfur cluster binding;GO:0003690//double-stranded DNA binding	GO:0006355//regulation of transcription, DNA-templated	gi|447164090|ref|WP_001241346.1|/2.0e-86/transcriptional regulator [Salmonella enterica]
A7J12_21510	456	15.9138	128.288	3.01104	Up	2.47393e-09	2.55457e-10	known_mRNA	K07803|1|4.5e-83|312.0|sed:SeD_A4579|zinc resistance-associated protein	-	-	-	gi|446750873|ref|WP_000828129.1|/2.1e-82/zinc resistance protein [Salmonella enterica]
A7J12_12830	1242	368.855	2906.72	2.97827	Up	6.32282e-09	6.75216e-10	known_mRNA	K03322|1|1.0e-222|777.3|sbv:N643_10735|manganese transport protein	GO:0016021//integral component of membrane;GO:0005886//plasma membrane	GO:0046872//metal ion binding;GO:0015293//symporter activity	GO:0030001//metal ion transport;GO:0055085//transmembrane transport	gi|487661807|ref|WP_001751815.1|/4.5e-228/manganese transport protein MntH [Salmonella enterica]
A7J12_11590	588	9.44856	73.379	2.9572	Up	1.13529e-09	1.11536e-10	known_mRNA	-	GO:0016021//integral component of membrane	-	-	gi|446939801|ref|WP_001017057.1|/2.2e-108/membrane protein [Salmonella enterica]
A7J12_08835	1272	520.076	3995.19	2.94147	Up	1.30542e-06	2.03534e-07	known_mRNA	K09015|1|1.8e-217|760.0|sbv:N643_05785|Fe-S cluster assembly protein SufD	-	-	GO:0016226//iron-sulfur cluster assembly	gi|446830687|ref|WP_000907943.1|/2.1e-241/cysteine desulfurase activator complex subunit SufD [Salmonella enterica]
A7J12_14110	3657	4412.34	33401.6	2.9203	Up	0.00266481	0.000864378	known_mRNA	K18895|1|0.0e+00|2347.4|seno:AU37_13300|ATP-binding cassette, subfamily B, salmochelin/enterobactin exporter	-	-	-	gi|447034560|ref|WP_001111816.1|/0.0e+00/multidrug ABC transporter ATPase [Salmonella enterica]
A7J12_16130	1413	142.157	1068.39	2.90988	Up	3.67379e-10	3.3497e-11	known_mRNA	K01812|1|5.1e-274|948.0|sbg:SBG_2733|glucuronate isomerase [EC:5.3.1.12]	-	GO:0008880	GO:0006064//glucuronate catabolic process	gi|446112328|ref|WP_000190183.1|/1.7e-279/glucuronate isomerase [Salmonella enterica]
A7J12_21680	243	5.83788	42.9162	2.87801	Up	5.2703e-05	1.1617e-05	known_mRNA	-	-	-	-	gi|487719916|ref|WP_001804148.1|/4.7e-33/hypothetical protein [Salmonella enterica]
A7J12_06280	1365	286.216	2090.6	2.86874	Up	1.56011e-17	7.57473e-19	known_mRNA	K01752|1|9.0e-252|874.0|cfd:CFNIH1_19885|L-serine dehydratase [EC:4.3.1.17]	-	GO:0051539//4 iron, 4 sulfur cluster binding;GO:0003941//L-serine ammonia-lyase activity	GO:0006094//gluconeogenesis	gi|446546929|ref|WP_000624275.1|/2.2e-260/L-serine dehydratase [Salmonella enterica]
A7J12_09200	1227	8.22022	59.8651	2.86447	Up	4.55355e-10	4.21414e-11	known_mRNA	K00840|1|6.9e-227|791.2|sbz:A464_1258|succinylornithine aminotransferase [EC:2.6.1.81]	-	GO:0030170//pyridoxal phosphate binding;GO:0043825	GO:0019545;GO:0006593//ornithine catabolic process;GO:0019544//arginine catabolic process to glutamate	gi|526247941|ref|WP_020844021.1|/3.2e-226/Succinylornithine transaminase [Salmonella bongori]
A7J12_01825	540	14.2877	103.256	2.85337	Up	1.66296e-07	2.24028e-08	known_mRNA	-	-	-	-	gi|16763794|ref|NP_459409.1|/2.4e-93/outer membrane lipoprotein [Salmonella enterica subsp. enterica serovar Typhimurium str. LT2]
A7J12_21685	639	8.37644	60.4862	2.8522	Up	3.46658e-06	5.83163e-07	known_mRNA	-	-	-	-	gi|62182672|ref|YP_219089.1|/2.5e-118/outer membrane lipoprotein [Salmonella enterica subsp. enterica serovar Choleraesuis str. SC-B67]
A7J12_18800	291	49.4128	355.102	2.84528	Up	8.23745e-19	3.53007e-20	known_mRNA	K07726|1|5.7e-47|191.4|senv:AU39_17920|putative transcriptional regulator	-	GO:0003677//DNA binding	-	gi|446377935|ref|WP_000455790.1|/2.6e-46/transcriptional regulator [Salmonella enterica]
A7J12_16880	1890	1946.91	13941	2.84007	Up	3.20374e-44	3.77083e-46	known_mRNA	K05592|1|0.0e+00|1234.2|senl:IY59_16460|ATP-dependent RNA helicase DeaD [EC:3.6.4.13]	GO:0005737//cytoplasm;GO:0005634//nucleus	GO:0003723//RNA binding;GO:0004004//ATP-dependent RNA helicase activity;GO:0005524//ATP binding;GO:0003700//sequence-specific DNA binding transcription factor activity	GO:0010501//RNA secondary structure unwinding;GO:0006401//RNA catabolic process;GO:0000027//ribosomal large subunit assembly;GO:0006355//regulation of transcription, DNA-templated;GO:0070417//cellular response to cold	gi|446729939|ref|WP_000807252.1|/0.0e+00/RNA helicase [Salmonella enterica]
A7J12_19860	1041	960.899	6745.48	2.81146	Up	1.63547e-17	7.97789e-19	known_mRNA	K02040|1|2.5e-185|652.9|eal:EAKF1_ch2207|phosphate transport system substrate-binding protein	GO:0043190//ATP-binding cassette (ABC) transporter complex	GO:0042301//phosphate ion binding	GO:0035435//phosphate ion transmembrane transport	gi|353074638|gb|EHB40399.1|/2.9e-196/phosphate ABC transporter, phosphate-binding protein PstS [Salmonella enterica subsp. enterica serovar Infantis str. SARB27]
A7J12_19855	960	197.15	1351.91	2.77764	Up	2.11014e-14	1.24097e-15	known_mRNA	K02037|1|8.7e-177|624.4|stm:STM3856|phosphate transport system permease protein	GO:0005887//integral component of plasma membrane;GO:0005634//nucleus	GO:0008270//zinc ion binding;GO:0004402//histone acetyltransferase activity;GO:0005315//inorganic phosphate transmembrane transporter activity;GO:0015415//phosphate ion transmembrane-transporting ATPase activity;GO:0003712//transcription cofactor activity	GO:0035435//phosphate ion transmembrane transport;GO:0006355//regulation of transcription, DNA-templated;GO:0016573//histone acetylation	gi|446664284|ref|WP_000741630.1|/4.0e-176/phosphate transporter permease subunit PstC [Salmonella enterica]
A7J12_06585	1425	158.905	1078.96	2.7634	Up	1.61385e-34	2.90618e-36	known_mRNA	K13735|1|4.6e-73|280.4|yin:CH53_52|adhesin/invasin	-	-	-	gi|516035070|ref|WP_017465653.1|/2.7e-277/invasin [Salmonella enterica]
A7J12_02310	687	88.9891	600.111	2.75353	Up	2.78686e-18	1.26415e-19	known_mRNA	K02003|1|6.6e-110|401.7|enr:H650_21060|putative ABC transport system ATP-binding protein	-	GO:0016887//ATPase activity;GO:0005524//ATP binding	-	gi|447033331|ref|WP_001110587.1|/2.6e-121/phosphonate ABC transporter ATP-binding protein [Salmonella enterica]
A7J12_09335	1197	24.2738	163.333	2.75034	Up	5.96743e-06	1.06372e-06	known_mRNA	K06871|1|2.9e-238|828.9|set:SEN1765|uncharacterized protein	-	GO:0051539//4 iron, 4 sulfur cluster binding;GO:0046872//metal ion binding;GO:0016491//oxidoreductase activity	GO:0055114//oxidation-reduction process	gi|445951374|ref|WP_000029229.1|/1.3e-237/Chondro-6-sulfatase [Salmonella enterica]
A7J12_19960	444	728.579	4865.54	2.73944	Up	2.02514e-15	1.13097e-16	known_mRNA	K06205|1|2.5e-78|296.2|senl:IY59_19485|MioC protein	-	GO:0010181//FMN binding	-	gi|447105660|ref|WP_001182916.1|/1.2e-77/FMN-binding protein MioC [Salmonella enterica]
A7J12_14010	1662	260.395	1730.69	2.73258	Up	1.57235e-26	4.22924e-28	known_mRNA	K03631|1|2.5e-288|995.7|ecg:E2348C_2904|DNA repair protein RecN (Recombination protein N)	-	GO:0005524//ATP binding	GO:0006310//DNA recombination;GO:0006281//DNA repair	gi|489942547|ref|WP_003845854.1|/5.7e-295/recombination and repair protein [Citrobacter freundii]
A7J12_16120	1185	177.09	1131.09	2.67515	Up	2.23401e-07	3.09615e-08	known_mRNA	K01686|1|1.4e-216|756.9|kom:HR38_10620|mannonate dehydratase [EC:4.2.1.8]	-	GO:0008927//mannonate dehydratase activity	GO:0006064//glucuronate catabolic process	gi|490200733|ref|WP_004099225.1|/1.5e-217/MULTISPECIES: mannonate dehydratase [Klebsiella]
A7J12_15755	636	32.1493	204.753	2.67103	Up	5.25426e-19	2.17979e-20	known_mRNA	K06895|1|1.7e-115|420.2|seep:I137_14645|L-lysine exporter family protein LysE/ArgO	GO:0005886//plasma membrane;GO:0016021//integral component of membrane	GO:0015181//arginine transmembrane transporter activity	GO:1902023//L-arginine transport;GO:0015809//arginine transport	gi|446549524|ref|WP_000626870.1|/7.6e-115/arginine exporter protein [Salmonella enterica]
A7J12_05090	297	26.8704	170.715	2.6675	Up	5.40323e-08	6.54004e-09	known_mRNA	K06217|1|3.7e-09|65.9|enf:AKI40_2555|phosphate starvation-inducible protein PhoH and related proteins	-	-	-	gi|529222327|ref|YP_008381227.1|/1.0e-50/protein phoH [Salmonella enterica subsp. enterica serovar Pullorum str. S06004]
A7J12_02315	2415	198.002	1226.09	2.63047	Up	8.22786e-19	3.5072e-20	known_mRNA	K02004|1|0.0e+00|1463.4|cko:CKO_02644|putative ABC transport system permease protein	GO:0016021//integral component of membrane;GO:0005886//plasma membrane	-	-	gi|446483931|ref|WP_000561785.1|/0.0e+00/sugar ABC transporter permease [Salmonella enterica]
A7J12_24140	1275	65.0897	399.852	2.61897	Up	3.55999e-22	1.26592e-23	known_mRNA	K03502|1|2.4e-243|845.9|sei:SPC_p051|DNA polymerase V	-	GO:0003684//damaged DNA binding	GO:0006281//DNA repair	gi|446379688|ref|WP_000457543.1|/1.1e-242/DNA polymerase V subunit UmuC [Salmonella enterica]
A7J12_19850	891	208.011	1263.05	2.60218	Up	2.5202e-13	1.66022e-14	known_mRNA	K02038|1|3.3e-162|575.9|seno:AU37_18915|phosphate transport system permease protein	GO:0005887//integral component of plasma membrane	GO:0015415//phosphate ion transmembrane-transporting ATPase activity;GO:0005315//inorganic phosphate transmembrane transporter activity	GO:0035435//phosphate ion transmembrane transport	gi|446134342|ref|WP_000212197.1|/1.5e-161/phosphate transporter permease subunit PtsA [Salmonella enterica]
A7J12_23500	1938	491.364	2974.77	2.59791	Up	3.25916e-23	1.06237e-24	known_mRNA	K08309|1|0.0e+00|1201.4|cko:CKO_03394|soluble lytic murein transglycosylase [EC:3.2.1.-]	GO:0016020//membrane;GO:0042597//periplasmic space	GO:0004553//hydrolase activity, hydrolyzing O-glycosyl compounds;GO:0008933//lytic transglycosylase activity	GO:0000270//peptidoglycan metabolic process	gi|486304263|ref|WP_001576591.1|/0.0e+00/lytic murein transglycosylase [Salmonella enterica]
A7J12_14930	1134	2287.81	13555.7	2.56686	Up	2.26914e-07	3.15e-08	known_mRNA	K06194|1|9.5e-215|750.7|sea:SeAg_B3050|lipoprotein NlpD	GO:0005886//plasma membrane	-	GO:0007049//cell cycle;GO:0051301//cell division	gi|447195376|ref|WP_001272632.1|/4.4e-214/lipoprotein NlpD [Salmonella enterica]
A7J12_08020	915	104.94	614.763	2.55046	Up	5.89763e-06	1.04993e-06	known_mRNA	K08994|1|1.8e-171|606.7|senq:AU40_08820|putative membrane protein	GO:0016021//integral component of membrane	-	-	gi|446139236|ref|WP_000217091.1|/8.2e-171/hypothetical protein [Salmonella enterica]
A7J12_14240	300	16.7662	97.9756	2.54686	Up	1.52482e-09	1.52934e-10	known_mRNA	K03892|1|4.0e-27|125.6|etr:ETAE_2505|ArsR family transcriptional regulator	-	GO:0003700//sequence-specific DNA binding transcription factor activity;GO:0003677//DNA binding	GO:0006355//regulation of transcription, DNA-templated	gi|446059577|ref|WP_000137432.1|/1.9e-47/transcriptional regulator [Salmonella enterica]
A7J12_01555	1005	989.032	5658.43	2.51631	Up	1.09824e-14	6.35865e-16	known_mRNA	K12243|1|9.2e-12|76.3|bpla:bpln_1g19110|AraC family transcriptional regulator, transcriptional activator of the genes for pyochelin and ferripyochelin receptors	GO:0005829//cytosol	GO:0019172//glyoxalase III activity;GO:0000987//core promoter proximal region sequence-specific DNA binding;GO:0003700//sequence-specific DNA binding transcription factor activity	GO:0019243//methylglyoxal catabolic process to D-lactate;GO:0006355//regulation of transcription, DNA-templated	gi|445996750|ref|WP_000074605.1|/3.2e-192/AraC family transcriptional regulator [Salmonella enterica]
A7J12_06275	1602	12.5193	70.636	2.49625	Up	6.93646e-09	7.4946e-10	known_mRNA	K21090|1|1.2e-308|1063.1|seno:AU37_06215|c-di-GMP phosphodiesterase [EC:3.1.4.52]	GO:0016021//integral component of membrane	-	-	gi|447115279|ref|WP_001192535.1|/5.6e-308/diguanylate phosphodiesterase [Salmonella enterica]
A7J12_14120	930	264.692	1485.24	2.48831	Up	9.24724e-05	2.12263e-05	known_mRNA	K07017|1|1.3e-182|643.7|sed:SeD_A3074|uncharacterized protein	-	-	-	gi|326624506|gb|EGE30851.1|/6.2e-182/IroE [Salmonella enterica subsp. enterica serovar Dublin str. SD3246]
A7J12_09745	1305	559.152	3136.92	2.48804	Up	6.87873e-25	1.95998e-26	known_mRNA	K03885|1|2.6e-240|835.9|efe:EFER_1819|NADH dehydrogenase [EC:1.6.99.3]	-	-	-	gi|657147538|gb|AID24635.1|/7.7e-247/NADH dehydrogenase [Salmonella bongori serovar 48:z41:-- str. RKS3044]
A7J12_18005	564	221.257	1233.73	2.47923	Up	1.13011e-07	1.46775e-08	known_mRNA	K08312|1|3.2e-86|322.8|cnt:JT31_13920|ADP-ribose diphosphatase [EC:3.6.1.-]	-	GO:0016787//hydrolase activity	-	gi|445967870|ref|WP_000045725.1|/1.4e-99/adenosine nucleotide hydrolase [Salmonella enterica]
A7J12_09420	642	11.1667	62.2234	2.47826	Up	1.41656e-07	1.88368e-08	known_mRNA	-	GO:0016021//integral component of membrane	-	-	gi|514602241|gb|EPI62415.1|/1.6e-120/hypothetical protein A672_04937 [Salmonella enterica subsp. enterica serovar Enteritidis str. 08-1080]
A7J12_03705	1290	896.476	4974.27	2.47215	Up	6.03987e-32	1.26662e-33	known_mRNA	K00833|1|6.9e-246|854.4|ses:SARI_02133|adenosylmethionine---8-amino-7-oxononanoate aminotransferase [EC:2.6.1.62]	-	-	-	gi|446127641|ref|WP_000205496.1|/3.2e-245/adenosylmethionine--8-amino-7-oxononanoate aminotransferase [Salmonella enterica]
A7J12_14125	2175	6344.85	35082.5	2.46709	Up	0.0443693	0.0211581	known_mRNA	K19611|1|0.0e+00|1449.9|sek:SSPA2455|ferric enterobactin receptor	GO:0009279//cell outer membrane	GO:0004872//receptor activity;GO:0005506//iron ion binding	GO:0015891//siderophore transport	gi|486297460|ref|WP_001574829.1|/0.0e+00/outer membrane receptor FepA [Salmonella enterica]
A7J12_03855	2145	303.132	1650.24	2.44466	Up	1.80689e-38	2.70845e-40	known_mRNA	K03722|1|0.0e+00|1342.4|cif:AL515_08600|ATP-dependent DNA helicase DinG [EC:3.6.4.12]	-	GO:0003677//DNA binding;GO:0004003//ATP-dependent DNA helicase activity;GO:0005524//ATP binding	GO:0032508//DNA duplex unwinding;GO:0006139//nucleobase-containing compound metabolic process	gi|447141381|ref|WP_001218637.1|/0.0e+00/ATP-dependent DNA helicase DinG [Salmonella enterica]
A7J12_13790	576	98.2148	523.169	2.41326	Up	0.000147754	3.55996e-05	known_mRNA	K03088|1|6.1e-101|371.7|seh:SeHA_C2854|RNA polymerase sigma-70 factor, ECF subfamily	GO:0005737//cytoplasm	GO:0003677//DNA binding;GO:0005515//protein binding;GO:0016987//sigma factor activity;GO:0003700//sequence-specific DNA binding transcription factor activity	GO:0009405//pathogenesis;GO:0097533;GO:0009266//response to temperature stimulus;GO:0006355//regulation of transcription, DNA-templated;GO:0006970//response to osmotic stress;GO:0006352//DNA-templated transcription, initiation	gi|445925452|ref|WP_000003307.1|/2.8e-100/MULTISPECIES: RNA polymerase sigma factor AlgU [Enterobacteriaceae]
A7J12_16885	885	2665.94	14181.4	2.41129	Up	1.0891e-56	6.45466e-59	known_mRNA	K05803|1|3.7e-166|589.0|sec:SCH_3222|lipoprotein NlpI	GO:0005886//plasma membrane	-	GO:0007049//cell cycle;GO:0051301//cell division	gi|446724756|ref|WP_000802069.1|/1.7e-165/MULTISPECIES: lipoprotein NlpI [Salmonella]
A7J12_09195	1035	11.3393	60.0972	2.40597	Up	7.02476e-08	8.75893e-09	known_mRNA	K00673|1|1.8e-199|699.9|sem:STMDT12_C13210|arginine N-succinyltransferase [EC:2.3.1.109]	-	GO:0008791//arginine N-succinyltransferase activity	GO:0019545;GO:0019544//arginine catabolic process to glutamate	gi|447186633|ref|WP_001263889.1|/8.1e-199/arginine succinyltransferase [Salmonella enterica]
A7J12_14245	528	128.476	678.041	2.39987	Up	6.89849e-22	2.50025e-23	known_mRNA	K21147|1|1.4e-06|58.2|cgy:CGLY_09990|sulfur-carrier protein adenylyltransferase/sulfurtransferase [EC:2.7.7.80 2.7.7.- 2.8.1.11 2.8.1.-];K01069|2|5.2e-06|56.2|gba:J421_3021|hydroxyacylglutathione hydrolase [EC:3.1.2.6]	GO:0016021//integral component of membrane	GO:0016740//transferase activity	-	gi|445944156|ref|WP_000022011.1|/3.0e-93/membrane protein [Salmonella enterica]
A7J12_05095	789	109.644	575.978	2.39318	Up	5.11872e-07	7.54915e-08	known_mRNA	K06217|1|1.2e-144|517.3|seno:AU37_05090|phosphate starvation-inducible protein PhoH and related proteins	-	GO:0005524//ATP binding;GO:0016787//hydrolase activity	-	gi|378955603|ref|YP_005213090.1|/5.7e-144/PhoH protein (phosphate starvation-inducible protein PsiH) [Salmonella enterica subsp. enterica serovar Gallinarum/pullorum str. RKS5078]
A7J12_08315	1701	11.5178	60.1657	2.38508	Up	3.70746e-07	5.31569e-08	known_mRNA	K01486|1|4.4e-06|58.2|fpp:FPB0191_01369|adenine deaminase [EC:3.5.4.2]	-	GO:0016810//hydrolase activity, acting on carbon-nitrogen (but not peptide) bonds	-	gi|514612496|gb|EPI72220.1|/0.0e+00/amidohydrolase family protein [Salmonella enterica subsp. enterica serovar Enteritidis str. 08-1080]
A7J12_09740	540	117.673	604.351	2.3606	Up	2.01096e-07	2.75493e-08	known_mRNA	K06077|1|1.4e-09|68.2|haa:A5892_15435|outer membrane lipoprotein SlyB	-	-	-	gi|684206266|gb|AIN68557.1|/1.1e-95/glycine zipper 2TM domain protein [Salmonella enterica subsp. enterica serovar Enteritidis]
A7J12_14270	351	29.9825	153.635	2.35732	Up	1.14675e-06	1.77489e-07	known_mRNA	-	-	-	-	gi|16766112|ref|NP_461727.1|/9.2e-62/cytoplasmic protein [Salmonella enterica subsp. enterica serovar Typhimurium str. LT2]
A7J12_14250	180	7.75905	39.6782	2.35439	Up	1.10355e-06	1.69797e-07	known_mRNA	-	-	-	-	gi|564142505|gb|ETA87903.1|/2.9e-27/hypothetical protein A628_02065 [Salmonella enterica subsp. enterica serovar Cubana str. 76814]
A7J12_13560	1215	1611.02	7999.32	2.3119	Up	1.18318e-08	1.30806e-09	known_mRNA	K04487|1|4.4e-226|788.5|cro:ROD_24741|cysteine desulfurase [EC:2.8.1.7]	GO:0005737//cytoplasm	GO:0046872//metal ion binding;GO:0030170//pyridoxal phosphate binding;GO:0031071//cysteine desulfurase activity;GO:0051537//2 iron, 2 sulfur cluster binding	GO:0044571//[2Fe-2S] cluster assembly	gi|502670818|ref|WP_012906653.1|/2.0e-225/cysteine desulfurase [Citrobacter rodentium]
A7J12_13180	1044	24.1698	118.717	2.29625	Up	3.97412e-07	5.73426e-08	known_mRNA	-	-	GO:0008270//zinc ion binding	-	gi|447193415|ref|WP_001270671.1|/3.5e-202/hypothetical protein [Salmonella enterica]
A7J12_09190	1479	40.8136	199.621	2.29014	Up	1.00383e-17	4.82808e-19	known_mRNA	K06447|1|5.7e-268|927.9|sbg:SBG_1158|succinylglutamic semialdehyde dehydrogenase [EC:1.2.1.71]	-	GO:0043824	GO:0019545;GO:0019544//arginine catabolic process to glutamate;GO:0055114//oxidation-reduction process	gi|446099484|ref|WP_000177339.1|/2.6e-267/succinylglutamate-semialdehyde dehydrogenase [Salmonella bongori]
A7J12_16825	519	67.282	322.861	2.26262	Up	6.4504e-08	7.96927e-09	known_mRNA	K05520|1|1.0e-91|340.9|senr:STMDT2_31621|protease I [EC:3.2.-.-]	-	GO:0008233//peptidase activity;GO:0016798//hydrolase activity, acting on glycosyl bonds;GO:0019172//glyoxalase III activity	GO:0019243//methylglyoxal catabolic process to D-lactate;GO:0019249//lactate biosynthetic process;GO:0006508//proteolysis	gi|445959744|ref|WP_000037599.1|/4.8e-91/general stress protein [Salmonella enterica]
A7J12_06570	1101	253.47	1213.63	2.25945	Up	5.44615e-07	8.05687e-08	known_mRNA	K07300|1|1.7e-200|703.4|sene:IA1_08790|Ca2+:H+ antiporter	GO:0016021//integral component of membrane	GO:0008324//cation transmembrane transporter activity	GO:0098655//cation transmembrane transport	gi|446070567|ref|WP_000148422.1|/7.8e-200/sodium:proton antiporter [Salmonella enterica]
A7J12_21760	1326	84.5874	404.408	2.2573	Up	4.54082e-21	1.72855e-22	known_mRNA	K03327|1|1.1e-227|793.9|cfd:CFNIH1_07890|multidrug resistance protein, MATE family	-	-	-	gi|447050847|ref|WP_001128103.1|/1.6e-244/DNA-damage-inducible protein [Salmonella enterica]
A7J12_18975	882	85.8832	404.11	2.2343	Up	2.1328e-13	1.39043e-14	known_mRNA	K18673|1|3.0e-51|207.2|bpum:BW16_12125|beta-glucoside kinase [EC:2.7.1.85]	-	GO:0016301//kinase activity	GO:0016310//phosphorylation	gi|205354715|ref|YP_002228516.1|/6.7e-170/sugar kinase [Salmonella enterica subsp. enterica serovar Gallinarum str. 287/91]
A7J12_14195	978	46.221	216.401	2.22709	Up	6.39496e-05	1.43876e-05	known_mRNA	K15737|1|2.2e-188|662.9|sena:AU38_13360|protein CsiD	-	GO:0005506//iron ion binding	-	gi|486302889|ref|WP_001576320.1|/1.0e-187/carbon starvation induced protein [Salmonella enterica]
A7J12_14200	1269	35.4278	163.363	2.20513	Up	4.25514e-07	6.19794e-08	known_mRNA	K15736|1|1.9e-216|756.5|kle:AO703_17210|L-2-hydroxyglutarate oxidase [EC:1.1.3.-]	-	GO:0034419;GO:0050660//flavin adenine dinucleotide binding;GO:0052852//very-long-chain-(S)-2-hydroxy-acid oxidase activity;GO:0052854//medium-chain-(S)-2-hydroxy-acid oxidase activity;GO:0052853//long-chain-(S)-2-hydroxy-long-chain-acid oxidase activity	GO:0055114//oxidation-reduction process	gi|446194063|ref|WP_000271918.1|/1.2e-241/hydroxyglutarate oxidase [Salmonella enterica]
A7J12_21895	282	16.485	75.9845	2.20455	Up	0.000216333	5.37998e-05	known_mRNA	-	GO:0016021//integral component of membrane	-	-	gi|486186358|ref|WP_001541308.1|/1.1e-44/membrane protein [Salmonella enterica]
A7J12_02050	819	70.0483	320.776	2.19514	Up	1.18255e-11	9.11102e-13	known_mRNA	K11938|1|4.9e-144|515.4|cfd:CFNIH1_12360|HMP-PP phosphatase [EC:3.6.1.-]	-	-	-	gi|446035175|ref|WP_000113030.1|/2.7e-157/thiamin pyrimidine pyrophosphate hydrolase [Salmonella enterica]
A7J12_23575	315	36.9238	168.255	2.18803	Up	9.33484e-14	5.9154e-15	known_mRNA	-	-	-	-	gi|16767838|ref|NP_463453.1|/1.2e-52/periplasmic protein [Salmonella enterica subsp. enterica serovar Typhimurium str. LT2]
A7J12_16630	384	51.4603	234.218	2.18632	Up	2.37217e-06	3.89865e-07	known_mRNA	-	GO:0005887//integral component of plasma membrane	GO:0019901//protein kinase binding	GO:0045859//regulation of protein kinase activity	gi|446840260|ref|WP_000917516.1|/2.5e-65/membrane protein [Salmonella enterica]
A7J12_01290	1056	111.185	505.84	2.18572	Up	1.4259e-18	6.20805e-20	known_mRNA	K02346|1|9.9e-182|641.0|eal:EAKF1_ch1142c|DNA polymerase IV [EC:2.7.7.7]	GO:0005737//cytoplasm	GO:0003887//DNA-directed DNA polymerase activity;GO:0000287//magnesium ion binding;GO:0003684//damaged DNA binding	GO:0006261//DNA-dependent DNA replication;GO:0071897//DNA biosynthetic process;GO:0006281//DNA repair	gi|486430617|ref|WP_001616158.1|/7.4e-200/DNA polymerase IV [Salmonella enterica]
A7J12_21755	609	478.855	2174.27	2.18287	Up	1.18662e-18	5.13923e-20	known_mRNA	K01356|1|1.2e-107|394.0|sev:STMMW_41871|repressor LexA [EC:3.4.21.88]	-	-	-	gi|446568733|ref|WP_000646079.1|/5.6e-107/LexA repressor [Salmonella enterica]
A7J12_20365	468	25.3759	114.751	2.17697	Up	0.00423896	0.00145131	known_mRNA	K02614|1|1.8e-10|70.9|bmq:BMQ_1952|acyl-CoA thioesterase [EC:3.1.2.-]	-	-	-	gi|487661961|ref|WP_001751909.1|/5.8e-80/hypothetical protein [Salmonella enterica]
A7J12_22685	3780	115.506	521.046	2.17344	Up	1.78216e-06	2.86397e-07	known_mRNA	K09800|1|0.0e+00|2262.6|cfd:CFNIH1_08745|translocation and assembly module TamB	-	-	-	gi|516010619|ref|WP_017441202.1|/0.0e+00/hypothetical protein [Salmonella enterica]
A7J12_13555	387	568.723	2564.34	2.17279	Up	1.16917e-07	1.52976e-08	known_mRNA	K04488|1|5.1e-67|258.5|set:SEN2522|nitrogen fixation protein NifU and related proteins	GO:0005737//cytoplasm;GO:0016021//integral component of membrane	GO:0008198//ferrous iron binding;GO:0051537//2 iron, 2 sulfur cluster binding;GO:0051539//4 iron, 4 sulfur cluster binding;GO:0036455//iron-sulfur transferase activity	GO:0097428//protein maturation by iron-sulfur cluster transfer;GO:0006879//cellular iron ion homeostasis;GO:0044571//[2Fe-2S] cluster assembly	gi|446253849|ref|WP_000331704.1|/2.3e-66/MULTISPECIES: FeS cluster assembly scaffold IscU [Salmonella]
A7J12_19725	1149	34.1947	154.028	2.17135	Up	2.97494e-12	2.18357e-13	known_mRNA	K01684|1|5.3e-213|745.0|eec:EcWSU1_00011|galactonate dehydratase [EC:4.2.1.6]	-	GO:0008869//galactonate dehydratase activity;GO:0000287//magnesium ion binding	GO:0034194;GO:0009063//cellular amino acid catabolic process	gi|516511224|ref|WP_017899662.1|/2.2e-213/galactonate dehydratase [Klebsiella pneumoniae]
A7J12_22050	1503	524.619	2348.8	2.16258	Up	1.55865e-09	1.56682e-10	known_mRNA	K03762|1|3.6e-270|935.3|ebf:D782_4159|MFS transporter, MHS family, proline/betaine transporter	GO:0016021//integral component of membrane;GO:0005886//plasma membrane	GO:0004553//hydrolase activity, hydrolyzing O-glycosyl compounds;GO:0015293//symporter activity	GO:0005975//carbohydrate metabolic process;GO:0055085//transmembrane transport	gi|446842454|ref|WP_000919710.1|/1.4e-284/proline/glycine betaine transporter [Salmonella enterica]
A7J12_05835	2052	458.892	2036.63	2.14996	Up	1.42217e-12	1.00819e-13	known_mRNA	K01354|1|0.0e+00|1288.1|ecw:EcE24377A_2073|oligopeptidase B [EC:3.4.21.83]	-	GO:0070008//serine-type exopeptidase activity;GO:0004252//serine-type endopeptidase activity	GO:0006508//proteolysis	gi|446859734|ref|WP_000936990.1|/0.0e+00/protease [Salmonella enterica]
A7J12_21605	1557	326.206	1446.99	2.1492	Up	9.18149e-13	6.36237e-14	known_mRNA	K03324|1|8.9e-272|940.6|cko:CKO_03900|phosphate:Na+ symporter	-	-	-	gi|486181758|ref|WP_001538108.1|/2.1e-283/membrane protein [Salmonella enterica]
A7J12_11275	747	7.57716	33.3615	2.13846	Up	0.000509879	0.000139005	known_mRNA	K13683|1|1.3e-140|503.8|senv:AU39_10660|putative colanic acid biosynthesis glycosyltransferase [EC:2.4.-.-]	-	GO:0016757//transferase activity, transferring glycosyl groups	-	gi|446402277|ref|WP_000480132.1|/6.1e-140/glycosyl transferase [Salmonella enterica]
A7J12_19040	777	30.2623	132.623	2.13174	Up	0.00221322	0.000702256	known_mRNA	K14348|1|2.4e-140|503.1|seen:SE451236_02455|GntR family transcriptional regulator, L-lactate dehydrogenase operon regulator	-	GO:0003700//sequence-specific DNA binding transcription factor activity;GO:0003677//DNA binding;GO:0008270//zinc ion binding	GO:0006355//regulation of transcription, DNA-templated	gi|326629843|gb|EGE36186.1|/4.9e-140/L-lactate permease lldP - transcriptional repressor lldR fusion protein [Salmonella enterica subsp. enterica serovar Gallinarum str. SG9]
A7J12_07380	411	54.6343	239.396	2.13152	Up	7.25269e-07	1.08286e-07	known_mRNA	K03668|1|1.5e-69|266.9|set:SEN1404|heat shock protein HslJ	-	-	-	gi|446672971|ref|WP_000750317.1|/6.9e-69/heat-inducible protein [Salmonella enterica]
A7J12_16245	885	131.878	576.611	2.12839	Up	1.91547e-16	1.02606e-17	known_mRNA	K00059|1|3.6e-36|157.1|gps:C427_3961|3-oxoacyl-[acyl-carrier protein] reductase [EC:1.1.1.100];K00034|4|2.9e-33|147.5|goh:B932_3505|glucose 1-dehydrogenase [EC:1.1.1.47]	-	GO:0046872//metal ion binding;GO:0016491//oxidoreductase activity;GO:0000166//nucleotide binding	GO:0055114//oxidation-reduction process	gi|445941177|ref|WP_000019032.1|/4.2e-164/oxidoreductase [Salmonella enterica]
A7J12_24145	423	59.9472	260.406	2.119	Up	3.4436e-15	1.96239e-16	known_mRNA	K03503|1|1.6e-74|283.5|sena:AU38_18970|DNA polymerase V [EC:3.4.21.-]	-	GO:0008236//serine-type peptidase activity;GO:0003677//DNA binding	GO:0006281//DNA repair;GO:0009432//SOS response;GO:0006355//regulation of transcription, DNA-templated;GO:0006508//proteolysis	gi|435268851|gb|ELO47429.1|/7.4e-74/mutagenesis protein, partial [Salmonella enterica subsp. enterica serovar Enteritidis str. 642044 8-1]
A7J12_22625	966	72.3755	313.561	2.11517	Up	0.000105019	2.44012e-05	known_mRNA	-	GO:0016021//integral component of membrane	-	-	gi|446545930|ref|WP_000623276.1|/2.4e-181/membrane protein [Salmonella enterica]
A7J12_20285	2547	3461.76	14665.2	2.08282	Up	7.19296e-24	2.22987e-25	known_mRNA	K05851|1|0.0e+00|1630.5|eec:EcWSU1_04370|adenylate cyclase, class 1 [EC:4.6.1.1]	-	-	-	gi|564141025|gb|ETA86456.1|/0.0e+00/adenylate cyclase, class I [Salmonella enterica subsp. enterica serovar Cubana str. 76814]
A7J12_04765	168	37.4864	158.177	2.0771	Up	4.76071e-09	4.99185e-10	known_mRNA	K03812|1|2.1e-25|119.0|sei:SPC_2683|ribosome modulation factor	GO:0005737//cytoplasm	-	GO:0006417//regulation of translation	gi|486180540|ref|WP_001537784.1|/9.5e-25/ribosome modulation factor [Salmonella enterica]
A7J12_06920	765	87.7274	368.899	2.07213	Up	3.43498e-19	1.40939e-20	known_mRNA	K01096|1|2.9e-130|469.5|cif:AL515_13115|phosphatidylglycerophosphatase B [EC:3.1.3.27 3.1.3.81 3.1.3.4 3.6.1.27]	GO:0016021//integral component of membrane	GO:0008962//phosphatidylglycerophosphatase activity	GO:0016311//dephosphorylation	gi|446871395|ref|WP_000948651.1|/5.7e-149/phosphatidylglycerophosphatase B [Salmonella enterica]
A7J12_14925	993	7039.1	29524.5	2.06845	Up	6.46097e-06	1.15758e-06	known_mRNA	K03087|1|5.4e-182|641.7|cko:CKO_04101|RNA polymerase nonessential primary-like sigma factor	GO:0005737//cytoplasm	GO:0016779//nucleotidyltransferase activity;GO:0003677//DNA binding;GO:0016987//sigma factor activity;GO:0003700//sequence-specific DNA binding transcription factor activity	GO:0006355//regulation of transcription, DNA-templated;GO:0001123;GO:0006950//response to stress	gi|487559594|ref|WP_001716336.1|/2.5e-181/RNA polymerase sigma factor RpoS [Salmonella enterica]
A7J12_05570	804	46.9622	195.395	2.05682	Up	8.21035e-10	7.89781e-11	known_mRNA	K01087|1|6.2e-144|515.0|ses:SARI_01012|trehalose 6-phosphate phosphatase [EC:3.1.3.12]	-	GO:0046872//metal ion binding;GO:0004805//trehalose-phosphatase activity	GO:0016311//dephosphorylation;GO:0005992//trehalose biosynthetic process	gi|353075623|gb|EHB41383.1|/1.2e-149/trehalose-phosphatase [Salmonella enterica subsp. enterica serovar Infantis str. SARB27]
A7J12_17900	1182	74.4011	309.433	2.05623	Up	2.65325e-06	4.39688e-07	known_mRNA	K06141|1|1.2e-223|780.4|senl:IY59_17465|MFS transporter, TsgA protein	GO:0016021//integral component of membrane;GO:0005886//plasma membrane	-	GO:0055085//transmembrane transport	gi|446107362|ref|WP_000185217.1|/5.4e-223/transporter [Salmonella enterica]
A7J12_01090	801	447.315	1856.42	2.05316	Up	6.62612e-19	2.79424e-20	known_mRNA	-	GO:0005737//cytoplasm	GO:0004519//endonuclease activity;GO:0004527//exonuclease activity	GO:0090305//nucleic acid phosphodiester bond hydrolysis	gi|386590144|ref|YP_006086544.1|/7.7e-149/Exonuclease-Endonuclease-Phosphatase (EEP) [Salmonella enterica subsp. enterica serovar Heidelberg str. B182]
A7J12_19810	1188	14.6494	60.7283	2.05153	Up	0.000525506	0.000143744	known_mRNA	K08163|1|6.9e-216|754.6|senl:IY59_19335|MFS transporter, DHA1 family, multidrug resistance protein	GO:0016021//integral component of membrane;GO:0005886//plasma membrane	GO:0005215//transporter activity	GO:0055085//transmembrane transport	gi|602767480|gb|AHO11748.1|/3.2e-215/multidrug transporter [Salmonella enterica subsp. enterica serovar Enteritidis str. EC20121178]
A7J12_00520	765	726.37	3008.86	2.05044	Up	0.000471677	0.000127623	known_mRNA	K05799|1|1.6e-120|437.2|cen:LH86_09110|GntR family transcriptional regulator, transcriptional repressor for pyruvate dehydrogenase complex	-	GO:0003700//sequence-specific DNA binding transcription factor activity;GO:0003677//DNA binding;GO:0004148//dihydrolipoyl dehydrogenase activity	GO:0006355//regulation of transcription, DNA-templated;GO:0055114//oxidation-reduction process	gi|446253916|ref|WP_000331771.1|/8.5e-137/transcriptional regulator [Salmonella enterica]
A7J12_07545	1254	23.3376	96.2499	2.04413	Up	8.02002e-08	1.01096e-08	known_mRNA	K08323|1|1.3e-249|866.7|set:SEN1436|mannonate dehydratase [EC:4.2.1.8]	-	GO:0000287//magnesium ion binding;GO:0047929	GO:0016052//carbohydrate catabolic process;GO:0009063//cellular amino acid catabolic process	gi|501537656|ref|WP_012543366.1|/6.0e-249/2-dehydro-3-deoxy-6-phosphogalactonate aldolase [Salmonella enterica]
A7J12_19845	774	400.685	1646.51	2.03888	Up	1.45022e-10	1.25617e-11	known_mRNA	K02036|1|1.6e-144|516.9|sem:STMDT12_C40160|phosphate transport system ATP-binding protein [EC:3.6.3.27]	GO:0043190//ATP-binding cassette (ABC) transporter complex	GO:0005315//inorganic phosphate transmembrane transporter activity;GO:0015415//phosphate ion transmembrane-transporting ATPase activity;GO:0005524//ATP binding	GO:0035435//phosphate ion transmembrane transport	gi|545244933|ref|WP_021543627.1|/2.6e-141/phosphate import ATP-binding protein PstB [Escherichia coli]
A7J12_02415	1665	7.45816	30.5572	2.03462	Up	0.000644115	0.000179272	known_mRNA	K02381|1|0.0e+00|1075.1|set:SEN0510|FdrA protein	-	GO:0048037//cofactor binding;GO:0003824//catalytic activity	GO:0008152//metabolic process	gi|446503057|ref|WP_000580911.1|/0.0e+00/membrane protein [Salmonella enterica]
A7J12_11595	570	22.616	92.5727	2.03325	Up	4.60858e-08	5.52567e-09	known_mRNA	K19302|1|1.5e-14|84.7|fri:FraEuI1c_0493|undecaprenyl-diphosphatase [EC:3.6.1.27];K03975|2|4.7e-13|79.7|nsr:NS506_05853|membrane-associated protein	GO:0016021//integral component of membrane	-	-	gi|446853284|ref|WP_000930540.1|/1.9e-104/membrane protein [Salmonella enterica]
A7J12_19840	726	302.267	1237.1	2.03307	Up	6.32282e-09	6.75952e-10	known_mRNA	K02039|1|6.4e-132|474.9|stm:STM3853|phosphate transport system protein	GO:0005737//cytoplasm;GO:0005886//plasma membrane	GO:0003678//DNA helicase activity;GO:0005315//inorganic phosphate transmembrane transporter activity;GO:0015321//sodium-dependent phosphate transmembrane transporter activity;GO:0005436//sodium:phosphate symporter activity	GO:0032508//DNA duplex unwinding;GO:0006281//DNA repair;GO:0044341//sodium-dependent phosphate transport;GO:0000723//telomere maintenance;GO:0035725//sodium ion transmembrane transport;GO:0035435//phosphate ion transmembrane transport;GO:0045936//negative regulation of phosphate metabolic process;GO:0030643//cellular phosphate ion homeostasis	gi|446299945|ref|WP_000377800.1|/3.0e-131/transcriptional regulator [Salmonella enterica]
A7J12_15490	1230	26.7524	108.613	2.02146	Up	1.52005e-09	1.52109e-10	known_mRNA	K03837|1|8.5e-92|342.4|eho:A9798_09120|serine transporter	GO:0016021//integral component of membrane	-	GO:0003333//amino acid transmembrane transport	gi|445958983|ref|WP_000036838.1|/1.8e-229/transporter [Salmonella enterica]
A7J12_12825	327	38.5012	155.319	2.01226	Up	5.83071e-06	1.03403e-06	known_mRNA	-	-	-	-	gi|16765733|ref|NP_461348.1|/2.4e-64/periplasmic protein [Salmonella enterica subsp. enterica serovar Typhimurium str. LT2]
A7J12_19125	1197	339.532	1365.87	2.0082	Up	5.19434e-17	2.68107e-18	known_mRNA	K00639|1|8.8e-211|737.6|ebf:D782_0106|glycine C-acetyltransferase [EC:2.3.1.29]	-	GO:0016874//ligase activity;GO:0030170//pyridoxal phosphate binding;GO:0008890//glycine C-acetyltransferase activity	GO:0009058//biosynthetic process;GO:0019518//L-threonine catabolic process to glycine	gi|545296310|ref|WP_021576570.1|/1.8e-218/2-amino-3-ketobutyrate coenzyme A ligase [Escherichia coli]
A7J12_05820	291	65.4685	262.739	2.00476	Up	2.85138e-07	4.01026e-08	known_mRNA	K09918|1|1.7e-46|189.9|seep:I137_08005|uncharacterized protein	-	-	-	gi|446179868|ref|WP_000257723.1|/7.6e-46/DNA damage-inducible protein YebG [Salmonella enterica]
A7J12_19035	1656	55.0589	220.739	2.00329	Up	0.00104975	0.000303655	known_mRNA	K00427|1|0.0e+00|1080.5|ses:SARI_03950|L-lactate permease	GO:0005887//integral component of plasma membrane	GO:0015129//lactate transmembrane transporter activity	GO:0035873//lactate transmembrane transport	gi|446978049|ref|WP_001055305.1|/0.0e+00/L-lactate permease [Salmonella enterica]
A7J12_16405	672	1333.92	5333.54	1.99942	Up	3.4681e-18	1.58108e-19	known_mRNA	-	-	-	-	gi|446754266|ref|WP_000831522.1|/8.5e-125/membrane protein [Salmonella enterica]
A7J12_05770	1320	2483.03	9874.66	1.99163	Up	8.96837e-05	2.05248e-05	known_mRNA	K19304|1|5.3e-241|838.2|cfd:CFNIH1_20440|murein DD-endopeptidase [EC:3.4.24.-]	GO:0016021//integral component of membrane	GO:0008237//metallopeptidase activity	GO:0006508//proteolysis	gi|447106772|ref|WP_001184028.1|/2.2e-249/peptidase [Salmonella enterica]
A7J12_13550	324	570.096	2263.92	1.98954	Up	3.72389e-08	4.38854e-09	known_mRNA	K13628|1|4.9e-55|218.4|spq:SPAB_00392|iron-sulfur cluster assembly protein	GO:0005759//mitochondrial matrix;GO:0005829//cytosol	GO:0008198//ferrous iron binding;GO:0051537//2 iron, 2 sulfur cluster binding;GO:0051539//4 iron, 4 sulfur cluster binding;GO:0005198//structural molecule activity	GO:0097428//protein maturation by iron-sulfur cluster transfer;GO:0016226//iron-sulfur cluster assembly	gi|445951097|ref|WP_000028952.1|/2.2e-54/MULTISPECIES: iron-sulfur cluster assembly protein [Salmonella]
A7J12_14205	1449	28.1436	111.558	1.98692	Up	1.54643e-06	2.46047e-07	known_mRNA	K00135|1|1.5e-252|876.7|cama:F384_14495|succinate-semialdehyde dehydrogenase / glutarate-semialdehyde dehydrogenase [EC:1.2.1.16 1.2.1.79 1.2.1.20]	-	GO:0009013//succinate-semialdehyde dehydrogenase [NAD(P)+] activity	GO:0055114//oxidation-reduction process;GO:0009450//gamma-aminobutyric acid catabolic process	gi|673534809|emb|CDZ85512.1|/1.6e-256/succinate-semialdehyde dehydrogenase I [Citrobacter koseri]
A7J12_19970	993	2678.87	10485	1.96863	Up	2.90067e-05	5.97118e-06	known_mRNA	K01914|1|4.6e-189|665.2|sei:SPC_3962|aspartate--ammonia ligase [EC:6.3.1.1]	GO:0005737//cytoplasm	GO:0004071//aspartate-ammonia ligase activity;GO:0005524//ATP binding;GO:0004812//aminoacyl-tRNA ligase activity	GO:0070981//L-asparagine biosynthetic process;GO:0006418//tRNA aminoacylation for protein translation	gi|446767867|ref|WP_000845123.1|/2.1e-188/asparagine synthetase AsnA [Salmonella enterica]
A7J12_19730	618	20.2494	79.1769	1.9672	Up	2.16251e-06	3.51464e-07	known_mRNA	K01631|1|3.7e-112|409.1|see:SNSL254_A4113|2-dehydro-3-deoxyphosphogalactonate aldolase [EC:4.1.2.21]	-	GO:0008674	GO:0008152//metabolic process	gi|447121483|ref|WP_001198739.1|/1.7e-111/2-dehydro-3-deoxy-6-phosphogalactonate aldolase [Salmonella enterica]
A7J12_13540	1851	1166.3	4559.19	1.96683	Up	3.72389e-08	4.38343e-09	known_mRNA	K04044|1|0.0e+00|1177.5|sens:Q786_12570|molecular chaperone HscA	-	GO:0016887//ATPase activity;GO:0005524//ATP binding;GO:0051082//unfolded protein binding	GO:0006457//protein folding;GO:0016226//iron-sulfur cluster assembly	gi|493735513|ref|WP_006684728.1|/0.0e+00/Fe-S protein assembly chaperone HscA [Salmonella enterica]
A7J12_15920	417	78.1326	301.587	1.94858	Up	2.25983e-14	1.33416e-15	known_mRNA	K07447|1|1.5e-72|276.9|senl:IY59_15550|putative holliday junction resolvase [EC:3.1.-.-]	GO:0005737//cytoplasm	GO:0003676//nucleic acid binding;GO:0004518//nuclease activity	GO:0000967//rRNA 5'-end processing;GO:0090305//nucleic acid phosphodiester bond hydrolysis	gi|447208234|ref|WP_001285490.1|/6.8e-72/Holliday junction resolvase [Salmonella enterica]
A7J12_02970	468	341.719	1318.53	1.94805	Up	3.15372e-12	2.32198e-13	known_mRNA	K00783|1|5.0e-85|318.5|senn:SN31241_16470|23S rRNA (pseudouridine1915-N3)-methyltransferase [EC:2.1.1.177]	GO:0005737//cytoplasm	GO:0070038	GO:0031167//rRNA methylation	gi|434962676|gb|ELL55844.1|/1.0e-84/rRNA large subunit methyltransferase, partial [Salmonella enterica subsp. enterica serovar Enteritidis str. 22704]
A7J12_05020	363	112.892	434.356	1.94394	Up	4.39497e-08	5.24951e-09	known_mRNA	-	GO:0016021//integral component of membrane	-	-	gi|447041643|ref|WP_001118899.1|/2.1e-61/copper-resistance protein [Salmonella enterica]
A7J12_13215	3114	117.284	446.804	1.92963	Up	3.87527e-06	6.58098e-07	known_mRNA	K18324|1|0.0e+00|1918.3|elo:EC042_2669|multidrug efflux pump	GO:0016021//integral component of membrane	GO:0005215//transporter activity	GO:0006810//transport	gi|447195862|ref|WP_001273118.1|/0.0e+00/multidrug transporter [Escherichia coli]
A7J12_09180	969	14.0793	53.5974	1.92859	Up	0.000212453	5.27863e-05	known_mRNA	K05526|1|3.6e-178|629.0|senj:CFSAN001992_05060|succinylglutamate desuccinylase [EC:3.5.1.96]	-	GO:0016788//hydrolase activity, acting on ester bonds;GO:0009017//succinylglutamate desuccinylase activity;GO:0008270//zinc ion binding	GO:0019545;GO:0019544//arginine catabolic process to glutamate	gi|446290586|ref|WP_000368441.1|/1.8e-184/succinylglutamate desuccinylase [Salmonella enterica]
A7J12_13545	516	407.347	1543	1.92141	Up	3.53415e-06	5.95949e-07	known_mRNA	K04082|1|1.1e-90|337.4|senv:AU39_12780|molecular chaperone HscB	-	GO:0051087//chaperone binding	GO:0006457//protein folding;GO:0051259//protein oligomerization	gi|446306543|ref|WP_000384398.1|/5.2e-90/co-chaperone HscB [Salmonella enterica]
A7J12_11550	732	19.0153	71.3852	1.90846	Up	1.00989e-06	1.54465e-07	known_mRNA	K05846|1|7.0e-110|401.7|cama:F384_11360|osmoprotectant transport system permease protein	GO:0016021//integral component of membrane;GO:0005886//plasma membrane	GO:0005524//ATP binding	GO:0006810//transport	gi|446491315|ref|WP_000569169.1|/2.0e-127/osmoprotectant uptake system ATP-binding protein [Salmonella enterica]
A7J12_21910	459	72.1295	270.755	1.90832	Up	8.73817e-09	9.54088e-10	known_mRNA	K13639|1|5.1e-82|308.5|sem:STMDT12_C44010|MerR family transcriptional regulator, redox-sensitive transcriptional activator SoxR	-	GO:0003677//DNA binding;GO:0051537//2 iron, 2 sulfur cluster binding;GO:0008270//zinc ion binding	GO:0006355//regulation of transcription, DNA-templated;GO:0006979//response to oxidative stress;GO:0015074//DNA integration	gi|446334831|ref|WP_000412686.1|/2.3e-81/transcriptional regulator [Salmonella enterica]
A7J12_19045	1191	64.7994	243.225	1.90824	Up	0.0106188	0.00412939	known_mRNA	K00101|1|2.3e-211|739.6|ecg:E2348C_3854|L-lactate dehydrogenase (cytochrome) [EC:1.1.2.3]	GO:0005886//plasma membrane	GO:0010181//FMN binding;GO:0004457//lactate dehydrogenase activity	GO:0019516//lactate oxidation	gi|603568027|gb|AHS46121.1|/8.9e-218/lactate dehydrogenase [Salmonella enterica subsp. enterica serovar Enteritidis str. EC20120528]
A7J12_11050	915	57.1088	214.103	1.90652	Up	4.14525e-14	2.51342e-15	known_mRNA	K10972|1|4.7e-31|140.2|gap:GAPWK_1747|LysR family transcriptional regulator, transcriptional activator of the allD operon	-	GO:0003700//sequence-specific DNA binding transcription factor activity;GO:0003677//DNA binding	GO:0006355//regulation of transcription, DNA-templated	gi|446726004|ref|WP_000803317.1|/5.3e-170/LysR family transcripitonal regulator [Salmonella enterica]
A7J12_08240	1254	95.0369	352.484	1.891	Up	0.000234313	5.88587e-05	known_mRNA	K08224|1|7.5e-229|797.7|sbz:A464_1505|MFS transporter, YNFM family, putative membrane transport protein	GO:0016021//integral component of membrane	GO:0005215//transporter activity	GO:0055085//transmembrane transport	gi|526248111|ref|WP_020844191.1|/3.4e-228/Permeases of the major facilitator superfamily [Salmonella bongori]
A7J12_20560	987	1148.71	4221.93	1.87789	Up	7.46831e-09	8.08627e-10	known_mRNA	-	GO:0005737//cytoplasm	GO:0005524//ATP binding;GO:0000287//magnesium ion binding;GO:0004674//protein serine/threonine kinase activity	GO:0006950//response to stress;GO:0006468//protein phosphorylation	gi|446922008|ref|WP_000999264.1|/4.8e-193/serine/threonine protein kinase [Salmonella enterica]
A7J12_13865	1302	73.6464	270.294	1.87584	Up	3.09503e-07	4.3741e-08	known_mRNA	K03761|1|9.2e-238|827.4|sbg:SBG_2372|MFS transporter, MHS family, alpha-ketoglutarate permease	GO:0016021//integral component of membrane	GO:0022857//transmembrane transporter activity	GO:0055085//transmembrane transport	gi|446190521|ref|WP_000268376.1|/4.2e-237/alpha-ketoglutarate transporter [Salmonella bongori]
A7J12_07500	924	155.508	568.727	1.87075	Up	0.0095958	0.00368127	known_mRNA	K02623|1|1.1e-59|235.3|bge:BC1002_5290|LysR family transcriptional regulator, pca operon transcriptional activator	-	GO:0003700//sequence-specific DNA binding transcription factor activity;GO:0003677//DNA binding	GO:0006355//regulation of transcription, DNA-templated	gi|486184822|ref|WP_001540095.1|/7.3e-167/LysR family transcripitonal regulator [Salmonella enterica]
A7J12_21915	669	101.103	369.74	1.87069	Up	1.15745e-17	5.59335e-19	known_mRNA	K00799|1|2.4e-117|426.4|sbg:SBG_3711|glutathione S-transferase [EC:2.5.1.18]	-	GO:0016740//transferase activity	-	gi|446881316|ref|WP_000958572.1|/5.9e-126/glutathione S-transferase [Salmonella enterica]
A7J12_00175	480	227.113	814.376	1.84228	Up	1.8954e-05	3.72859e-06	known_mRNA	K00287|1|1.2e-89|334.0|senh:CFSAN002069_08795|dihydrofolate reductase [EC:1.5.1.3]	-	GO:0004146//dihydrofolate reductase activity;GO:0050661//NADP binding	GO:0046654//tetrahydrofolate biosynthetic process;GO:0055114//oxidation-reduction process;GO:0009165//nucleotide biosynthetic process;GO:0006730//one-carbon metabolic process;GO:0006545//glycine biosynthetic process	gi|446547033|ref|WP_000624379.1|/5.4e-89/dihydrofolate reductase [Salmonella enterica]
A7J12_04120	621	11.989	42.9187	1.83989	Up	0.000199023	4.89505e-05	known_mRNA	K02167|1|2.5e-07|60.8|dpt:Deipr_1270|TetR/AcrR family transcriptional regulator, transcriptional repressor of bet genes	-	-	-	gi|446584527|ref|WP_000661873.1|/1.2e-112/DeoR family transcriptional regulator [Salmonella enterica]
A7J12_08745	960	631.811	2253.88	1.83485	Up	1.61079e-10	1.40627e-11	known_mRNA	K03783|1|2.2e-07|61.6|apv:Apar_0977|purine-nucleoside phosphorylase [EC:2.4.2.1]	-	-	-	gi|446983477|ref|WP_001060733.1|/8.6e-187/membrane protein [Salmonella enterica]
A7J12_03690	1686	53.5369	189.89	1.82656	Up	1.39274e-06	2.19946e-07	known_mRNA	K01712|1|1.4e-310|1069.7|cama:F384_03520|urocanate hydratase [EC:4.2.1.49]	GO:0005737//cytoplasm	GO:0016153//urocanate hydratase activity	GO:0019557//histidine catabolic process to glutamate and formate;GO:0019556//histidine catabolic process to glutamate and formamide	gi|496059669|ref|WP_008784176.1|/0.0e+00/urocanate hydratase [Citrobacter sp. 30_2]
A7J12_19120	1026	838.047	2964.03	1.82246	Up	2.63849e-11	2.12908e-12	known_mRNA	K00060|1|1.7e-199|699.9|send:DT104_36921|threonine 3-dehydrogenase [EC:1.1.1.103]	GO:0005737//cytoplasm	GO:0008743//L-threonine 3-dehydrogenase activity;GO:0008270//zinc ion binding	GO:0019518//L-threonine catabolic process to glycine;GO:0055114//oxidation-reduction process	gi|668714126|gb|KFB99798.1|/6.6e-193/L-threonine 3-dehydrogenase [Trabulsiella guamensis ATCC 49490]
A7J12_03960	1266	21.4251	75.2223	1.81185	Up	9.44759e-07	1.44072e-07	known_mRNA	-	-	-	-	gi|446133102|ref|WP_000210957.1|/6.5e-251/hypothetical protein [Salmonella enterica]
A7J12_18290	1743	160.227	561.504	1.80918	Up	8.98896e-13	6.20847e-14	known_mRNA	K00681|1|0.0e+00|1085.5|ecln:ECNIH4_21355|gamma-glutamyltranspeptidase / glutathione hydrolase [EC:2.3.2.2 3.4.19.13]	-	GO:0003840//gamma-glutamyltransferase activity	GO:0006749//glutathione metabolic process	gi|446727787|ref|WP_000805100.1|/0.0e+00/gamma-glutamyltranspeptidase [Salmonella enterica]
A7J12_13535	336	316.379	1107.87	1.80806	Up	1.51455e-10	1.3188e-11	known_mRNA	K04755|1|6.8e-60|234.6|sbz:A464_2650|ferredoxin, 2Fe-2S	-	GO:0051537//2 iron, 2 sulfur cluster binding;GO:0046872//metal ion binding;GO:0009055//electron carrier activity	-	gi|447047210|ref|WP_001124466.1|/3.1e-59/MULTISPECIES: 2Fe-2S ferredoxin [Salmonella]
A7J12_02975	318	264.681	926.111	1.80693	Up	1.75e-12	1.25256e-13	known_mRNA	K09710|1|2.2e-52|209.5|sbz:A464_618|ribosome-associated protein	GO:0005737//cytoplasm	GO:0043023//ribosomal large subunit binding	GO:0090071//negative regulation of ribosome biogenesis;GO:0017148//negative regulation of translation;GO:0042256//mature ribosome assembly	gi|526247164|ref|WP_020843604.1|/1.0e-51/Iojap protein [Salmonella bongori]
A7J12_15915	564	142.308	496.261	1.80208	Up	6.55588e-18	3.07844e-19	known_mRNA	K07735|1|9.2e-102|374.4|seep:I137_14800|putative transcriptional regulator	-	-	-	gi|563743794|ref|WP_023785408.1|/4.2e-101/hypothetical protein [Salmonella enterica]
A7J12_17320	1968	59.8469	208.69	1.80202	Up	7.53404e-12	5.70162e-13	known_mRNA	K03468|1|0.0e+00|1209.9|ect:ECIAI39_3731|p-hydroxybenzoic acid efflux pump subunit AaeB	GO:0016021//integral component of membrane;GO:0005886//plasma membrane	-	GO:0006810//transport	gi|661558141|emb|CDS70524.1|/0.0e+00/putative membrane protein [Salmonella enterica subsp. enterica serovar Dublin]
A7J12_18765	705	25.6317	88.9722	1.79542	Up	8.99941e-08	1.14877e-08	known_mRNA	K12686|1|3.7e-31|140.2|ebi:EbC_45430|outer membrane lipase/esterase	GO:0019867//outer membrane	-	-	gi|198241858|ref|YP_002217601.1|/1.2e-134/lipase [Salmonella enterica subsp. enterica serovar Dublin str. CT_02021853]
A7J12_17535	474	829.687	2854.97	1.78284	Up	7.10936e-19	3.01423e-20	known_mRNA	K03747|1|1.9e-84|316.6|shb:SU5_03882|Smg protein	-	-	-	gi|379702663|ref|YP_005244391.1|/8.8e-84/protein smg [Salmonella enterica subsp. enterica serovar Typhimurium str. ST4/74]
A7J12_09165	882	139.433	477.885	1.77709	Up	2.72738e-17	1.34922e-18	known_mRNA	K05984|1|2.4e-136|490.0|efe:EFER_1326|excinuclease Cho [EC:3.1.25.-]	-	GO:0004519//endonuclease activity	GO:0009432//SOS response;GO:0090305//nucleic acid phosphodiester bond hydrolysis;GO:0006281//DNA repair	gi|446987423|ref|WP_001064679.1|/6.9e-167/nucleotide excision repair endonuclease [Salmonella enterica]
A7J12_09185	1344	41.4077	140.699	1.76464	Up	4.91035e-08	5.90988e-09	known_mRNA	K01484|1|4.0e-220|768.8|elo:EC042_1910|succinylarginine dihydrolase [EC:3.5.3.23]	-	GO:0009015//N-succinylarginine dihydrolase activity	GO:0019545;GO:0019544//arginine catabolic process to glutamate	gi|446046076|ref|WP_000123931.1|/5.3e-251/succinylarginine dihydrolase [Salmonella enterica]
A7J12_16410	1164	1259.37	4271.99	1.76221	Up	2.34145e-14	1.38768e-15	known_mRNA	K01460|1|1.1e-29|136.0|aaz:ADJ80_02690|glutathionylspermidine amidase/synthetase [EC:3.5.1.78 6.3.1.8]	-	-	-	gi|16761963|ref|NP_457580.1|/5.3e-231/ATP-Grasp family ATPase [Salmonella enterica subsp. enterica serovar Typhi str. CT18]
A7J12_04870	681	73.4713	247.336	1.75122	Up	3.46403e-09	3.60064e-10	known_mRNA	-	-	-	-	gi|446860930|ref|WP_000938186.1|/4.4e-129/virulence protein [Salmonella enterica]
A7J12_13985	1242	363.368	1216.94	1.74375	Up	1.00383e-17	4.82079e-19	known_mRNA	K03699|1|7.1e-62|243.0|ret:RHE_CH03824|putative hemolysin	GO:0016021//integral component of membrane	GO:0050660//flavin adenine dinucleotide binding;GO:0016614//oxidoreductase activity, acting on CH-OH group of donors	GO:0055114//oxidation-reduction process	gi|505445968|ref|WP_015633070.1|/3.8e-227/membrane protein [Salmonella enterica]
A7J12_18495	1473	51.764	172.9	1.73992	Up	1.47757e-08	1.66045e-09	known_mRNA	K03305|1|9.0e-266|920.6|koy:J415_04555|proton-dependent oligopeptide transporter, POT family	GO:0005887//integral component of plasma membrane	GO:0042936//dipeptide transporter activity;GO:0015333//peptide:proton symporter activity;GO:0042937//tripeptide transporter activity	GO:0042939//tripeptide transport;GO:0015992//proton transport;GO:0042938//dipeptide transport;GO:0015031//protein transport	gi|447021019|ref|WP_001098275.1|/1.7e-279/MFS transporter [Salmonella enterica]
A7J12_16625	663	155.805	512.98	1.71916	Up	0.000133616	3.17973e-05	known_mRNA	K03975|1|2.1e-28|131.0|hse:Hsero_0837|membrane-associated protein	GO:0016021//integral component of membrane	-	-	gi|446344286|ref|WP_000422141.1|/1.0e-122/MULTISPECIES: membrane protein [Salmonella]
A7J12_14885	639	11.2783	36.7038	1.70238	Up	0.000893048	0.000255273	known_mRNA	K01628|1|2.5e-31|140.6|ami:Amir_3731|L-fuculose-phosphate aldolase [EC:4.1.2.17]	-	-	-	gi|446131214|ref|WP_000209069.1|/1.5e-118/aldolase [Salmonella enterica]
A7J12_08215	1290	31.0349	100.852	1.70027	Up	9.48573e-07	1.4487e-07	known_mRNA	K03281|1|4.1e-230|802.0|sbv:N643_06300|chloride channel protein, CIC family	GO:0005886//plasma membrane;GO:0034707//chloride channel complex	GO:0005247//voltage-gated chloride channel activity	GO:0010447//response to acidic pH;GO:1902476//chloride transmembrane transport	gi|446477052|ref|WP_000554906.1|/9.6e-242/voltage-gated ClC-type chloride channel ClcB [Salmonella enterica]
A7J12_17395	1005	243.541	783.017	1.68488	Up	2.72786e-08	3.14633e-09	known_mRNA	K07147|1|7.9e-189|664.5|sbv:N643_14790|methionine sulfoxide reductase catalytic subunit [EC:1.8.-.-]	-	GO:0046872//metal ion binding;GO:0016672//oxidoreductase activity, acting on a sulfur group of donors, quinone or similar compound as acceptor;GO:0043546//molybdopterin cofactor binding	GO:0042128//nitrate assimilation;GO:0030091//protein repair;GO:0055114//oxidation-reduction process	gi|487662997|ref|WP_001752763.1|/1.8e-195/Tat pathway signal sequence domain protein [Salmonella enterica]
A7J12_00225	2352	114.186	366.372	1.68192	Up	1.26084e-12	8.85206e-14	known_mRNA	K02336|1|0.0e+00|1471.4|ect:ECIAI39_0063|DNA polymerase II [EC:2.7.7.7]	-	GO:0003887//DNA-directed DNA polymerase activity;GO:0003677//DNA binding;GO:0008408//3'-5' exonuclease activity;GO:0000166//nucleotide binding	GO:0006260//DNA replication;GO:0090305//nucleic acid phosphodiester bond hydrolysis;GO:0071897//DNA biosynthetic process	gi|445957832|ref|WP_000035687.1|/0.0e+00/DNA polymerase II [Escherichia fergusonii]
A7J12_07720	1062	13978	44758.6	1.67901	Up	0.000487325	0.000132079	known_mRNA	-	-	GO:0005524//ATP binding	-	gi|207856919|ref|YP_002243570.1|/2.8e-194/ATP-binding protein [Salmonella enterica subsp. enterica serovar Enteritidis str. P125109]
A7J12_13350	192	61.993	198.342	1.67782	Up	7.73239e-08	9.72938e-09	known_mRNA	-	-	-	-	gi|445998069|ref|WP_000075924.1|/1.8e-27/membrane protein [Salmonella enterica]
A7J12_24050	1776	19.9572	63.7557	1.67565	Up	6.75443e-06	1.21478e-06	known_mRNA	K15366|1|0.0e+00|1206.0|senq:AU40_25490|salmonella plasmid virulence protein B	GO:0005576//extracellular region;GO:0005737//cytoplasm	GO:0016779//nucleotidyltransferase activity;GO:0003956//NAD(P)+-protein-arginine ADP-ribosyltransferase activity;GO:0000166//nucleotide binding	GO:0009405//pathogenesis	gi|487408767|ref|WP_001676648.1|/0.0e+00/virulence protein SpvB [Salmonella enterica]
A7J12_04860	660	2206.42	7047.06	1.67532	Up	1.666e-06	2.6621e-07	known_mRNA	K19416|1|8.5e-115|417.9|sens:Q786_04835|modulator of FtsH protease	GO:0016021//integral component of membrane	-	GO:0043066//negative regulation of apoptotic process	gi|446296191|ref|WP_000374046.1|/3.9e-114/HflBKC-binding inner membrane protein [Salmonella enterica]
A7J12_04090	1203	466.335	1487.28	1.67324	Up	1.74845e-09	1.78153e-10	known_mRNA	K07258|1|5.9e-215|751.5|cko:CKO_02270|D-alanyl-D-alanine carboxypeptidase (penicillin-binding protein 5/6) [EC:3.4.16.4]	-	-	-	gi|446117859|ref|WP_000195714.1|/9.6e-228/D-alanyl-D-alanine carboxypeptidase [Salmonella enterica]
A7J12_12610	1176	489.086	1558.37	1.67188	Up	7.21171e-22	2.63021e-23	known_mRNA	K08153|1|1.8e-14|85.5|pbv:AR543_10965|MFS transporter, DHA1 family, multidrug resistance protein;K03762|4|2.3e-09|68.6|gta:BCM27_23990|MFS transporter, MHS family, proline/betaine transporter	GO:0016021//integral component of membrane;GO:0005886//plasma membrane	-	GO:0055085//transmembrane transport	gi|446049868|ref|WP_000127723.1|/8.5e-221/membrane protein [Salmonella enterica]
A7J12_24265	870	177.484	565.301	1.67133	Up	9.04003e-10	8.77832e-11	known_mRNA	-	GO:0005727//extrachromosomal circular DNA	GO:0003887//DNA-directed DNA polymerase activity	GO:0006270//DNA replication initiation;GO:0071897//DNA biosynthetic process;GO:0006276//plasmid maintenance	gi|487408786|ref|WP_001676666.1|/3.9e-162/replication initiation protein [Salmonella enterica]
A7J12_22400	1857	880.636	2784.39	1.66074	Up	5.52694e-23	1.83937e-24	known_mRNA	K03572|1|0.0e+00|1227.6|senv:AU39_21355|DNA mismatch repair protein MutL	-	GO:0005524//ATP binding;GO:0030983//mismatched DNA binding	GO:0006298//mismatch repair	gi|447045294|ref|WP_001122550.1|/0.0e+00/DNA mismatch repair protein [Salmonella enterica]
A7J12_01260	408	498.971	1574.51	1.65787	Up	6.30911e-10	6.01141e-11	known_mRNA	-	-	-	-	gi|446710854|ref|WP_000788200.1|/2.6e-68/VirG [Salmonella enterica]
A7J12_06185	882	1470.16	4629.58	1.65491	Up	2.00783e-10	1.77565e-11	known_mRNA	K03799|1|9.8e-159|564.3|spt:SPA1029|heat shock protein HtpX [EC:3.4.24.-]	GO:0016021//integral component of membrane;GO:0005886//plasma membrane	GO:0004222//metalloendopeptidase activity;GO:0008270//zinc ion binding	GO:0006508//proteolysis	gi|446907242|ref|WP_000984498.1|/4.5e-158/MULTISPECIES: heat shock protein HtpX [Salmonella]
A7J12_07145	1983	17.5772	55.2827	1.65312	Up	0.000123346	2.90441e-05	known_mRNA	K13735|1|6.8e-59|233.8|sfo:Z042_14005|adhesin/invasin	-	-	-	gi|446154179|ref|WP_000232034.1|/0.0e+00/invasin [Salmonella enterica]
A7J12_21735	498	58.9787	185.488	1.65306	Up	3.08287e-10	2.79686e-11	known_mRNA	K03181|1|2.1e-89|333.2|spt:SPA4050|chorismate--pyruvate lyase [EC:4.1.3.40]	-	-	-	gi|445941364|ref|WP_000019219.1|/9.5e-89/chorismate pyruvate lyase [Salmonella enterica]
A7J12_08445	330	30.0529	94.4884	1.65263	Up	6.58623e-05	1.48329e-05	known_mRNA	-	-	-	-	gi|447054830|ref|WP_001132086.1|/1.9e-56/lysozyme inhibitor [Salmonella enterica]
A7J12_05035	507	35.1816	109.964	1.64414	Up	7.25676e-07	1.08512e-07	known_mRNA	K02199|1|1.1e-08|65.1|rge:RGE_02700|cytochrome c biogenesis protein CcmG, thiol:disulfide interchange protein DsbE;K03671|2|5.3e-08|62.8|ova:OBV_01180|thioredoxin 1;K03672|4|2.9e-06|57.0|tsa:AciPR4_2749|thioredoxin 2 [EC:1.8.1.8]	-	GO:0016491//oxidoreductase activity	GO:0055114//oxidation-reduction process	gi|446651860|ref|WP_000729206.1|/5.5e-92/alkyl hydroperoxide reductase [Salmonella enterica]
A7J12_16955	849	149.009	464.657	1.64077	Up	3.50261e-13	2.33933e-14	known_mRNA	K00796|1|1.1e-143|514.2|cro:ROD_46441|dihydropteroate synthase [EC:2.5.1.15]	-	GO:0046872//metal ion binding;GO:0004156//dihydropteroate synthase activity	GO:0046656//folic acid biosynthetic process;GO:0046654//tetrahydrofolate biosynthetic process	gi|446687367|ref|WP_000764713.1|/2.6e-155/dihydropteroate synthase [Salmonella enterica]
A7J12_04285	1653	47.4025	147.631	1.63896	Up	0.00428436	0.00146979	known_mRNA	K05601|1|0.0e+00|1085.5|eae:EAE_15000|hydroxylamine reductase [EC:1.7.99.1]	-	-	-	gi|485762442|ref|WP_001387625.1|/0.0e+00/hydroxylamine reductase [Escherichia coli]
A7J12_09100	588	17.151	53.1646	1.63217	Up	0.000144219	3.45894e-05	known_mRNA	K07038|1|3.5e-112|409.1|sena:AU38_08915|inner membrane protein	GO:0016021//integral component of membrane	-	-	gi|446045285|ref|WP_000123140.1|/1.6e-111/membrane protein [Salmonella enterica]
A7J12_14225	450	55.2131	170.78	1.62905	Up	1.33527e-05	2.55671e-06	known_mRNA	-	-	-	-	gi|487389196|ref|WP_001660755.1|/6.8e-78/peptidoglycan-binding protein LysM [Salmonella enterica]
A7J12_13660	744	348.452	1074.13	1.62414	Up	1.13781e-14	6.61366e-16	known_mRNA	-	-	-	-	gi|446976983|ref|WP_001054239.1|/2.0e-138/membrane protein [Salmonella enterica]
A7J12_11345	870	32.4607	99.6894	1.61875	Up	7.93997e-05	1.80446e-05	known_mRNA	K01247|1|1.6e-132|477.2|cif:AL515_09650|DNA-3-methyladenine glycosylase II [EC:3.2.2.21]	-	GO:0052821//DNA-7-methyladenine glycosylase activity;GO:0008725//DNA-3-methyladenine glycosylase activity;GO:0043916//DNA-7-methylguanine glycosylase activity;GO:0052822//DNA-3-methylguanine glycosylase activity	GO:0006284//base-excision repair	gi|516011617|ref|WP_017442200.1|/2.2e-165/3-methyl-adenine DNA glycosylase [Salmonella enterica]
A7J12_01095	771	294.97	903.567	1.61506	Up	1.04302e-13	6.65706e-15	known_mRNA	K03183|1|1.5e-14|85.1|cpb:Cphamn1_0465|demethylmenaquinone methyltransferase / 2-methoxy-6-polyprenyl-1,4-benzoquinol methylase [EC:2.1.1.163 2.1.1.201]	-	GO:0008168//methyltransferase activity	GO:0032259//methylation	gi|555250778|ref|WP_023234299.1|/1.5e-141/methyltransferase [Salmonella enterica]
A7J12_21475	489	103.126	315.787	1.61455	Up	0.00178821	0.000549059	known_mRNA	K07740|1|2.9e-88|329.3|seh:SeHA_C4496|regulator of sigma D	-	-	-	gi|446857059|ref|WP_000934315.1|/1.4e-87/anti-RNA polymerase sigma 70 factor [Salmonella enterica]
A7J12_07100	930	14.7786	45.0855	1.60916	Up	0.000271344	6.90267e-05	known_mRNA	K15580|1|7.2e-27|126.3|sec:SCH_1672|oligopeptide transport system substrate-binding protein	GO:0016021//integral component of membrane	-	-	gi|353603181|gb|EHC58348.1|/6.6e-176/transcriptional regulator NmrA [Salmonella enterica subsp. enterica serovar Inverness str. R8-3668]
A7J12_15650	660	416.455	1266.48	1.60459	Up	8.33407e-13	5.71816e-14	known_mRNA	K11068|1|1.5e-119|433.7|seni:CY43_15900|hemolysin III	GO:0016021//integral component of membrane	-	GO:0019835//cytolysis	gi|446172434|ref|WP_000250289.1|/6.9e-119/hemolysin [Salmonella enterica]
A7J12_15725	597	57.3947	174.323	1.60278	Up	1.34545e-05	2.57927e-06	known_mRNA	K01934|1|7.0e-108|394.8|sef:UMN798_3327|5-formyltetrahydrofolate cyclo-ligase [EC:6.3.3.2]	-	GO:0030272//5-formyltetrahydrofolate cyclo-ligase activity;GO:0046872//metal ion binding;GO:0005524//ATP binding	-	gi|486297798|ref|WP_001574944.1|/6.2e-111/5-formyltetrahydrofolate cyclo-ligase [Salmonella enterica]
A7J12_05030	624	18.9196	57.318	1.59911	Up	5.39448e-05	1.1903e-05	known_mRNA	K03981|1|3.6e-06|57.0|des:DSOUD_2241|thiol:disulfide interchange protein DsbC [EC:5.3.4.1];K03673|2|6.1e-06|56.2|put:PT7_3050|thiol:disulfide interchange protein DsbA	GO:0005623//cell	GO:0015035//protein disulfide oxidoreductase activity	GO:0045454//cell redox homeostasis;GO:0055114//oxidation-reduction process	gi|446799434|ref|WP_000876690.1|/5.3e-113/DSBA oxidoreductase [Salmonella enterica]
A7J12_14210	1284	37.6908	113.955	1.59617	Up	2.84222e-05	5.84382e-06	known_mRNA	K07250|1|2.2e-244|849.4|set:SEN2636|4-aminobutyrate aminotransferase / (S)-3-amino-2-methylpropionate transaminase [EC:2.6.1.19 2.6.1.22]	-	GO:0030170//pyridoxal phosphate binding;GO:0003867//4-aminobutyrate transaminase activity	GO:0009448//gamma-aminobutyric acid metabolic process	gi|556495418|ref|WP_023343114.1|/8.7e-219/4-aminobutyrate aminotransferase [Klebsiella pneumoniae]
A7J12_20900	699	1292.12	3905.72	1.59585	Up	9.72643e-13	6.76216e-14	known_mRNA	K07662|1|1.3e-126|457.2|senj:CFSAN001992_13390|two-component system, OmpR family, response regulator CpxR	GO:0016021//integral component of membrane;GO:0005622//intracellular	GO:0008528//G-protein coupled peptide receptor activity;GO:0003677//DNA binding;GO:0005515//protein binding	GO:0000160//phosphorelay signal transduction system;GO:0006355//regulation of transcription, DNA-templated;GO:0007186//G-protein coupled receptor signaling pathway	gi|446956475|ref|WP_001033731.1|/6.2e-126/transcriptional regulator [Salmonella enterica]
A7J12_17540	1125	216.008	649.144	1.58745	Up	4.14152e-16	2.25626e-17	known_mRNA	K04096|1|1.6e-198|696.8|sbz:A464_3481|DNA processing protein	-	-	GO:0009294//DNA mediated transformation	gi|207858647|ref|YP_002245298.1|/3.3e-214/DNA protecting protein DprA [Salmonella enterica subsp. enterica serovar Enteritidis str. P125109]
A7J12_15750	747	517.495	1549.83	1.58249	Up	9.37212e-06	1.74539e-06	known_mRNA	K09807|1|1.9e-131|473.4|senl:IY59_15385|uncharacterized protein	-	-	-	gi|446592508|ref|WP_000669854.1|/8.9e-131/oxidative stress defense protein [Salmonella enterica]
A7J12_19500	324	46.1712	138.133	1.58099	Up	1.56593e-08	1.76602e-09	known_mRNA	K07726|1|5.0e-52|208.4|sed:SeD_A4174|putative transcriptional regulator	-	GO:0043565//sequence-specific DNA binding	-	gi|447197585|ref|WP_001274841.1|/2.3e-51/DNA-binding protein [Salmonella enterica]
A7J12_18165	1509	88.6027	264.99	1.58052	Up	3.35595e-06	5.62257e-07	known_mRNA	K00111|1|3.4e-284|981.9|cif:AL515_21785|glycerol-3-phosphate dehydrogenase [EC:1.1.5.3]	GO:0009331//glycerol-3-phosphate dehydrogenase complex	GO:0052591//sn-glycerol-3-phosphate:ubiquinone-8 oxidoreductase activity	GO:0006072//glycerol-3-phosphate metabolic process;GO:0055114//oxidation-reduction process	gi|660592426|gb|AIE07489.1|/7.2e-297/Aerobic glycerol-3-phosphate dehydrogenase [Salmonella enterica subsp. enterica serovar Typhimurium]
A7J12_21050	486	2304.21	6883.46	1.57886	Up	1.34996e-15	7.50834e-17	known_mRNA	K02553|1|2.5e-79|299.7|spe:Spro_4795|regulator of ribonuclease activity A	GO:0005737//cytoplasm;GO:0016021//integral component of membrane	GO:0060698;GO:0019899//enzyme binding	GO:0060702//negative regulation of endoribonuclease activity	gi|446795662|ref|WP_000872918.1|/1.6e-85/ribonuclease activity regulator protein RraA [Salmonella enterica]
A7J12_11865	345	123.03	365.813	1.57209	Up	0.00758258	0.00279486	known_mRNA	-	-	-	-	gi|323130550|gb|ADX17980.1|/1.9e-59/Uncharacterized protein yejG [Salmonella enterica subsp. enterica serovar Typhimurium str. ST4/74]
A7J12_17400	600	175.521	521.829	1.57193	Up	5.32864e-06	9.3649e-07	known_mRNA	K17247|1|3.4e-110|402.5|sena:AU38_16365|methionine sulfoxide reductase heme-binding subunit	GO:0005887//integral component of plasma membrane	GO:0046872//metal ion binding;GO:0009055//electron carrier activity;GO:0010181//FMN binding;GO:0020037//heme binding	GO:0030091//protein repair;GO:0055114//oxidation-reduction process	gi|447162798|ref|WP_001240054.1|/1.5e-109/sulfite oxidase subunit YedZ [Salmonella enterica]
A7J12_19735	879	58.1448	172.638	1.57003	Up	4.72851e-07	6.94133e-08	known_mRNA	K00883|1|1.1e-141|507.7|cama:F384_20190|2-dehydro-3-deoxygalactonokinase [EC:2.7.1.58]	-	GO:0008671//2-dehydro-3-deoxygalactonokinase activity	GO:0046835//carbohydrate phosphorylation;GO:0034194	gi|446049277|ref|WP_000127132.1|/9.3e-164/2-oxo-3-deoxygalactonate kinase [Salmonella enterica]
A7J12_20750	930	93.9968	278.577	1.56739	Up	1.45012e-09	1.44781e-10	known_mRNA	K01066|1|2.3e-150|536.6|cif:AL515_02080|acetyl esterase [EC:3.1.1.-]	-	GO:0016787//hydrolase activity	GO:0008152//metabolic process	gi|674284886|gb|AIL22535.1|/3.0e-176/lipase [Salmonella enterica subsp. enterica serovar Typhimurium]
A7J12_23840	951	181.518	537.441	1.56599	Up	1.05749e-09	1.03651e-10	known_mRNA	K03527|1|8.1e-167|591.3|ecli:ECNIH5_03430|4-hydroxy-3-methylbut-2-en-1-yl diphosphate reductase [EC:1.17.7.4]	-	GO:0051745//4-hydroxy-3-methylbut-2-en-1-yl diphosphate reductase activity;GO:0046872//metal ion binding;GO:0051538//3 iron, 4 sulfur cluster binding	GO:0050992//dimethylallyl diphosphate biosynthetic process;GO:0016114//terpenoid biosynthetic process;GO:0019288//isopentenyl diphosphate biosynthetic process, methylerythritol 4-phosphate pathway;GO:0055114//oxidation-reduction process	gi|447089163|ref|WP_001166419.1|/9.1e-173/4-hydroxy-3-methylbut-2-enyl diphosphate reductase [Salmonella enterica]
A7J12_10080	1431	203.371	599.864	1.56052	Up	4.01531e-13	2.70006e-14	known_mRNA	K06132|1|2.0e-241|839.7|cfd:CFNIH1_15230|cardiolipin synthase C [EC:2.7.8.-]	GO:0016020//membrane	GO:0090483;GO:0008808//cardiolipin synthase activity	GO:0032049//cardiolipin biosynthetic process	gi|16760025|ref|NP_455642.1|/1.6e-274/phosphatidylserine/phosphatidylglycerophosphate/cardiolipin synthase [Salmonella enterica subsp. enterica serovar Typhi str. CT18]
A7J12_22855	1404	13.5264	39.8281	1.55801	Up	0.00897157	0.00339067	known_mRNA	-	-	-	-	gi|446436578|ref|WP_000514433.1|/1.9e-259/C4-dicarboxylate ABC transporter [Salmonella enterica]
A7J12_02830	1239	33.6809	98.9186	1.55431	Up	5.36509e-06	9.44118e-07	known_mRNA	K00121|1|1.7e-92|344.7|dsy:DSY3044|S-(hydroxymethyl)glutathione dehydrogenase / alcohol dehydrogenase [EC:1.1.1.284 1.1.1.1]	-	-	-	gi|487656165|ref|WP_001749275.1|/6.0e-241/glutathione-dependent formaldehyde dehydrogenase [Salmonella enterica]
A7J12_17825	552	81.9841	240.439	1.55225	Up	0.0241239	0.010503	known_mRNA	K11748|1|3.0e-105|386.0|spt:SPA3324|glutathione-regulated potassium-efflux system ancillary protein KefG	GO:0005737//cytoplasm;GO:0005886//plasma membrane	GO:0003955//NAD(P)H dehydrogenase (quinone) activity	GO:0032414//positive regulation of ion transmembrane transporter activity;GO:1901381//positive regulation of potassium ion transmembrane transport;GO:0055114//oxidation-reduction process	gi|446003965|ref|WP_000081820.1|/1.4e-104/potassium transporter [Salmonella enterica]
A7J12_00785	840	21.3375	62.5129	1.55077	Up	2.47558e-05	5.02226e-06	known_mRNA	-	-	-	-	gi|487399688|ref|WP_001669135.1|/3.2e-161/membrane protein [Salmonella enterica]
A7J12_06635	1530	89.2766	260.987	1.54762	Up	1.76999e-11	1.38388e-12	known_mRNA	K07126|1|3.3e-303|1045.0|sed:SeD_A1564|uncharacterized protein	-	-	-	gi|487662522|ref|WP_001752339.1|/1.5e-302/Sel1 repeat protein [Salmonella enterica]
A7J12_06395	1533	144.341	421.089	1.54464	Up	6.97395e-11	5.85004e-12	known_mRNA	K06415|1|3.8e-267|925.2|ykr:CH54_589|stage V sporulation protein R	-	-	-	gi|426506754|emb|CCK14795.1|/1.1e-289/FIG004684: SpoVR-like protein [Cronobacter universalis NCTC 9529]
A7J12_02090	570	262.113	764.293	1.54394	Up	3.28783e-11	2.67553e-12	known_mRNA	K09914|1|3.3e-99|365.9|spq:SPAB_03109|putative lipoprotein	-	-	-	gi|29142782|ref|NP_806124.1|/1.5e-98/lipoprotein [Salmonella enterica subsp. enterica serovar Typhi str. Ty2]
A7J12_02095	312	71.5342	208.428	1.54284	Up	3.7167e-06	6.28628e-07	known_mRNA	K07443|1|1.7e-52|209.9|senn:SN31241_14700|methylated-DNA-protein-cysteine methyltransferase related protein	-	-	-	gi|446884031|ref|WP_000961287.1|/7.6e-52/6-O-methylguanine DNA methyltransferase [Salmonella enterica]
A7J12_09345	1935	482.505	1402.47	1.53935	Up	2.05346e-08	2.33571e-09	known_mRNA	K07180|1|0.0e+00|1275.8|eae:EAE_21735|serine protein kinase	-	-	-	gi|446942602|ref|WP_001019858.1|/0.0e+00/PrkA family serine protein kinase [Escherichia coli]
A7J12_08480	522	255.372	738.223	1.53145	Up	5.77589e-14	3.5548e-15	known_mRNA	K04565|1|2.0e-95|353.2|sei:SPC_2291|superoxide dismutase, Cu-Zn family [EC:1.15.1.1]	-	GO:0046872//metal ion binding;GO:0004784//superoxide dismutase activity	GO:0019430//removal of superoxide radicals;GO:0055114//oxidation-reduction process	gi|446749569|ref|WP_000826825.1|/9.3e-95/superoxide dismutase [Salmonella enterica]
A7J12_23440	1323	272.969	788.435	1.53026	Up	8.68603e-08	1.09887e-08	known_mRNA	K00758|1|5.5e-238|828.2|ecli:ECNIH5_03235|thymidine phosphorylase [EC:2.4.2.4]	-	GO:0009032//thymidine phosphorylase activity;GO:0004645//phosphorylase activity;GO:0016154//pyrimidine-nucleoside phosphorylase activity	GO:0046104//thymidine metabolic process;GO:0006206//pyrimidine nucleobase metabolic process	gi|603001151|gb|AHP85342.1|/3.0e-238/thymidine phosphorylase [Salmonella enterica subsp. enterica serovar Enteritidis str. SA20090877]
A7J12_00265	768	122.702	354.337	1.52997	Up	2.4352e-08	2.79768e-09	known_mRNA	K19302|1|2.9e-29|134.0|psb:Psyr_4371|undecaprenyl-diphosphatase [EC:3.6.1.27]	GO:0016021//integral component of membrane	-	-	gi|447071116|ref|WP_001148372.1|/2.6e-146/membrane protein [Salmonella enterica]
A7J12_18310	846	21.8418	63.0446	1.52928	Up	0.000531182	0.000145781	known_mRNA	K05815|1|1.8e-154|550.1|senl:IY59_17870|sn-glycerol 3-phosphate transport system permease protein	GO:0005887//integral component of plasma membrane;GO:0055052	GO:0001406//glycerophosphodiester transmembrane transporter activity;GO:0015169//glycerol-3-phosphate transmembrane transporter activity	GO:0015794//glycerol-3-phosphate transport;GO:0001407//glycerophosphodiester transport	gi|446494342|ref|WP_000572196.1|/4.9e-154/glycerol-3-phosphate transporter membrane protein [Salmonella enterica]
A7J12_14430	1062	2973.97	8573.48	1.52749	Up	4.30821e-17	2.19977e-18	known_mRNA	K03553|1|5.5e-172|608.6|sfw:WN53_13110|recombination protein RecA	GO:0005829//cytosol	GO:0008233//peptidase activity;GO:0003684//damaged DNA binding;GO:0003690//double-stranded DNA binding;GO:0005524//ATP binding;GO:0000150//recombinase activity;GO:0005515//protein binding;GO:0003697//single-stranded DNA binding;GO:0008094//DNA-dependent ATPase activity;GO:0000400//four-way junction DNA binding	GO:0009432//SOS response;GO:0010212//response to ionizing radiation;GO:0048870//cell motility;GO:0000730//DNA recombinase assembly;GO:0006312//mitotic recombination;GO:0042148//strand invasion;GO:0006508//proteolysis	gi|486144627|ref|WP_001516934.1|/1.1e-190/MULTISPECIES: protein recA [Escherichia]
A7J12_19975	1452	192.383	552.478	1.52194	Up	1.09909e-11	8.41789e-13	known_mRNA	-	-	-	-	gi|555257792|ref|WP_023240456.1|/3.9e-276/hypothetical protein [Salmonella enterica]
A7J12_13785	651	901.914	2579.26	1.5159	Up	6.11129e-08	7.53638e-09	known_mRNA	K03597|1|3.3e-119|432.6|sem:STMDT12_C26640|sigma-E factor negative regulatory protein RseA	GO:0005886//plasma membrane;GO:0016021//integral component of membrane	GO:0016989//sigma factor antagonist activity	GO:1903506//regulation of nucleic acid-templated transcription;GO:0097533	gi|447091118|ref|WP_001168374.1|/1.5e-118/anti-RNA polymerase sigma factor SigE [Salmonella enterica]
A7J12_13655	1338	833.681	2384.07	1.51586	Up	3.53096e-17	1.79486e-18	known_mRNA	K07715|1|5.3e-249|864.8|sec:SCH_2557|two-component system, NtrC family, response regulator GlrR	GO:0005622//intracellular	GO:0003677//DNA binding;GO:0005524//ATP binding;GO:0008134//transcription factor binding	GO:0000160//phosphorelay signal transduction system;GO:0006355//regulation of transcription, DNA-templated	gi|446548245|ref|WP_000625591.1|/2.4e-248/response regulator [Salmonella enterica]
A7J12_22665	207	23.322	66.6488	1.51489	Up	0.00237762	0.000764663	known_mRNA	-	-	-	-	gi|409248099|ref|YP_006888791.1|/7.1e-30/Uncharacterized protein ytfK [Salmonella enterica subsp. enterica serovar Weltevreden str. 2007-60-3289-1]
A7J12_21695	2097	106.144	301.604	1.50663	Up	1.83889e-11	1.44194e-12	known_mRNA	-	-	-	-	gi|446673459|ref|WP_000750805.1|/0.0e+00/membrane protein [Salmonella enterica]
A7J12_00530	1884	3645	10351.5	1.50585	Up	0.000132846	3.15838e-05	known_mRNA	K00627|1|0.0e+00|1203.7|set:SEN0157|pyruvate dehydrogenase E2 component (dihydrolipoamide acetyltransferase) [EC:2.3.1.12]	-	-	-	gi|446886352|ref|WP_000963608.1|/0.0e+00/dihydrolipoamide acetyltransferase [Salmonella enterica]
A7J12_05665	1872	229.963	652.768	1.50517	Up	3.18065e-05	6.64115e-06	known_mRNA	K05515|1|0.0e+00|1266.1|sec:SCH_1917|penicillin-binding protein 2	GO:0016021//integral component of membrane	GO:0008658//penicillin binding	-	gi|486185008|ref|WP_001540255.1|/0.0e+00/penicillin-binding protein 2 [Salmonella enterica]
A7J12_11880	1761	212.484	602.598	1.50384	Up	5.19434e-17	2.68775e-18	known_mRNA	K19789|1|0.0e+00|1143.6|cama:F384_11725|DNA repair protein RadD	-	-	-	gi|666375085|gb|KEY45064.1|/0.0e+00/hypothetical protein DQ02_23230 [Citrobacter amalonaticus]
A7J12_04425	1344	964.933	2736.41	1.50379	Up	1.49547e-23	4.84059e-25	known_mRNA	K07478|1|2.9e-247|859.0|ssn:SSON_0893|putative ATPase	-	-	-	gi|599883921|gb|EYH96784.1|/4.6e-255/recombination factor protein RarA, partial [Salmonella enterica subsp. enterica serovar Heidelberg str. N4541]
A7J12_00260	846	272.172	768.826	1.49814	Up	4.44998e-12	3.31695e-13	known_mRNA	K02099|1|1.4e-165|587.0|senj:CFSAN001992_10490|AraC family transcriptional regulator, arabinose operon regulatory protein	GO:0005829//cytosol	GO:0019172//glyoxalase III activity;GO:0000987//core promoter proximal region sequence-specific DNA binding;GO:0005344//oxygen transporter activity;GO:0019825//oxygen binding;GO:0020037//heme binding;GO:0003700//sequence-specific DNA binding transcription factor activity	GO:0019243//methylglyoxal catabolic process to D-lactate;GO:0006355//regulation of transcription, DNA-templated;GO:0015671//oxygen transport;GO:0019568//arabinose catabolic process	gi|446775131|ref|WP_000852387.1|/6.2e-165/transcriptional regulator [Salmonella enterica]
A7J12_17360	489	133.255	375.413	1.49429	Up	3.74954e-12	2.77775e-13	known_mRNA	K03571|1|7.3e-87|324.7|see:SNSL254_A3635|rod shape-determining protein MreD	GO:0016021//integral component of membrane;GO:0005886//plasma membrane	GO:0016740//transferase activity	GO:0008360//regulation of cell shape	gi|435203938|gb|ELN87669.1|/3.3e-86/rod shape-determining protein MreD, partial [Salmonella enterica subsp. enterica serovar Enteritidis str. 543463 22-17]
A7J12_18375	855	2279.86	6412.03	1.49183	Up	7.23097e-17	3.79103e-18	known_mRNA	K03089|1|1.1e-157|560.8|seeb:SEEB0189_002040|RNA polymerase sigma-32 factor	GO:0005829//cytosol;GO:0016021//integral component of membrane;GO:0005886//plasma membrane	GO:0008270//zinc ion binding;GO:0003677//DNA binding;GO:0016987//sigma factor activity;GO:0003700//sequence-specific DNA binding transcription factor activity	GO:0009408//response to heat;GO:0006355//regulation of transcription, DNA-templated;GO:0030435//sporulation resulting in formation of a cellular spore;GO:0001123	gi|446081766|ref|WP_000159621.1|/4.8e-157/MULTISPECIES: RNA polymerase factor sigma-32 [Salmonella]
A7J12_17820	1806	318.418	894.246	1.48975	Up	1.53175e-05	2.95387e-06	known_mRNA	K11747|1|0.0e+00|1103.6|sbv:N643_15205|glutathione-regulated potassium-efflux system protein KefB	GO:0005887//integral component of plasma membrane	GO:0015299//solute:proton antiporter activity;GO:0015503//glutathione-regulated potassium exporter activity	GO:1902600//hydrogen ion transmembrane transport;GO:0071805//potassium ion transmembrane transport	gi|516034769|ref|WP_017465352.1|/0.0e+00/potassium transporter [Salmonella enterica]
A7J12_22360	720	19.9832	55.9865	1.48629	Up	0.00021106	5.2344e-05	known_mRNA	K09996|1|1.2e-133|480.7|senh:CFSAN002069_10330|arginine transport system substrate-binding protein	GO:0016020//membrane	GO:0004970//ionotropic glutamate receptor activity	GO:0006810//transport;GO:0035235//ionotropic glutamate receptor signaling pathway	gi|446845555|ref|WP_000922811.1|/5.4e-133/arginine ABC transporter substrate-binding protein [Salmonella enterica]
A7J12_17515	258	24.9334	69.8065	1.48528	Up	3.39233e-05	7.12181e-06	known_mRNA	-	-	-	-	gi|16766689|ref|NP_462304.1|/2.0e-42/periplasmic protein [Salmonella enterica subsp. enterica serovar Typhimurium str. LT2]
A7J12_03805	963	29.3151	81.8721	1.48173	Up	1.51207e-05	2.91246e-06	known_mRNA	K07027|1|5.5e-171|605.1|cro:ROD_07881|glycosyltransferase 2 family protein	GO:0016021//integral component of membrane	-	-	gi|447052561|ref|WP_001129817.1|/2.7e-180/membrane protein [Salmonella enterica]
A7J12_17450	2100	66.8896	186.756	1.4813	Up	1.12894e-05	2.13075e-06	known_mRNA	K21023|1|0.0e+00|1257.7|sbv:N643_14850|diguanylate cyclase [EC:2.7.7.65]	GO:0016021//integral component of membrane	GO:0016301//kinase activity;GO:0071111	GO:0016310//phosphorylation	gi|447068075|ref|WP_001145331.1|/0.0e+00/histidine kinase [Salmonella enterica]
A7J12_11540	732	65.44	182.34	1.47838	Up	1.58397e-08	1.79086e-09	known_mRNA	K21089|1|1.1e-139|500.7|set:SEN2154|MerR family transcriptional regulator, activator of the csg genes	-	GO:0003677//DNA binding	GO:0006355//regulation of transcription, DNA-templated	gi|447163164|ref|WP_001240420.1|/5.1e-139/MerR family transcriptional regulator [Salmonella enterica]
A7J12_14425	501	19.0465	52.954	1.47521	Up	0.00152463	0.000460831	known_mRNA	K03565|1|2.2e-91|339.7|sty:STY2949|regulatory protein	GO:0005737//cytoplasm	-	GO:0006282//regulation of DNA repair	gi|447217607|ref|WP_001294863.1|/1.0e-90/recombination protein RecX [Salmonella enterica]
A7J12_11745	1992	1571.68	4367.74	1.47458	Up	0.0134336	0.00538632	known_mRNA	K16089|1|0.0e+00|1359.0|seno:AU37_11090|outer membrane receptor for ferrienterochelin and colicins	-	-	-	gi|446410390|ref|WP_000488245.1|/0.0e+00/catecholate siderophore receptor CirA [Salmonella enterica]
A7J12_08140	1215	27.5775	76.5831	1.47353	Up	0.000779995	0.000220646	known_mRNA	K08323|1|1.3e-241|840.1|ses:SARI_01441|mannonate dehydratase [EC:4.2.1.8]	-	GO:0003824//catalytic activity	GO:0009063//cellular amino acid catabolic process	gi|446628923|ref|WP_000706269.1|/2.5e-244/bifunctional D-altronate/D-mannonate dehydratase [Salmonella enterica]
A7J12_05825	354	170.525	470.895	1.46542	Up	1.18273e-05	2.24307e-06	known_mRNA	-	GO:0005576//extracellular region	-	-	gi|528819693|ref|YP_008360896.1|/1.5e-59/Protein yebF [Salmonella enterica subsp. enterica serovar Newport str. USMARC-S3124.1]
A7J12_03530	387	24.1845	66.0294	1.44903	Up	0.000567776	0.000156601	known_mRNA	-	-	GO:0003677//DNA binding	-	gi|198242107|ref|YP_002214724.1|/9.4e-68/homeobox protein [Salmonella enterica subsp. enterica serovar Dublin str. CT_02021853]
A7J12_03735	2022	747.948	2039.77	1.4474	Up	5.37029e-18	2.50948e-19	known_mRNA	K03702|1|0.0e+00|1276.5|cfd:CFNIH1_14020|excinuclease ABC subunit B	GO:0005737//cytoplasm	GO:0003677//DNA binding;GO:0005524//ATP binding;GO:0004386//helicase activity;GO:0009381//excinuclease ABC activity	GO:0090305//nucleic acid phosphodiester bond hydrolysis;GO:0006289//nucleotide-excision repair;GO:0009432//SOS response	gi|489933742|ref|WP_003837055.1|/0.0e+00/MULTISPECIES: excinuclease ABC subunit B [Enterobacteriaceae]
A7J12_14875	951	13.5911	36.9972	1.44475	Up	0.00130787	0.000386666	known_mRNA	K00043|1|2.4e-78|297.4|bpm:BURPS1710b_A0444|4-hydroxybutyrate dehydrogenase [EC:1.1.1.61]	-	GO:0050662//coenzyme binding;GO:0003824//catalytic activity	-	gi|514608984|gb|EPI68802.1|/3.4e-175/NAD dependent epimerase/dehydratase family protein [Salmonella enterica subsp. enterica serovar Enteritidis str. 2009K0958]
A7J12_15930	981	20.9892	57.0372	1.44226	Up	0.000682836	0.000191449	known_mRNA	K02669|1|9.6e-147|524.6|cko:CKO_04326|twitching motility protein PilT	-	GO:0005524//ATP binding	GO:0006810//transport	gi|326629135|gb|EGE35478.1|/2.0e-183/PilT [Salmonella enterica subsp. enterica serovar Gallinarum str. SG9]
A7J12_02965	1902	684.558	1859.65	1.44179	Up	2.88429e-10	2.60355e-11	known_mRNA	K05515|1|0.0e+00|1230.3|lax:APT61_16415|penicillin-binding protein 2	GO:0016021//integral component of membrane	GO:0008658//penicillin binding;GO:0008955//peptidoglycan glycosyltransferase activity	-	gi|677818873|gb|KFT35788.1|/0.0e+00/penicillin-binding protein 2 [Salmonella enterica subsp. enterica serovar Bareilly str. CFSAN000217]
A7J12_14985	1047	121.146	328.891	1.44086	Up	4.07777e-07	5.91169e-08	known_mRNA	K09612|1|3.2e-172|609.4|cko:CKO_04114|alkaline phosphatase isozyme conversion protein [EC:3.4.11.-]	GO:0016021//integral component of membrane	GO:0004177//aminopeptidase activity	GO:0006508//proteolysis	gi|446412626|ref|WP_000490481.1|/9.0e-198/alkaline phosphatase isozyme conversion aminopeptidase [Salmonella enterica]
A7J12_03270	486	13.9929	37.9394	1.439	Up	0.00497058	0.00173693	known_mRNA	K07005|1|1.8e-90|336.7|stm:STM0699|uncharacterized protein	-	GO:0016491//oxidoreductase activity;GO:0010181//FMN binding	GO:0055114//oxidation-reduction process	gi|445992201|ref|WP_000070056.1|/8.4e-90/5-nitroimidazole antibiotic resistance protein [Salmonella enterica]
A7J12_11085	591	474.868	1287.45	1.43892	Up	2.15045e-06	3.49014e-07	known_mRNA	K02501|1|9.6e-110|401.0|setu:STU288_06760|glutamine amidotransferase [EC:2.4.2.-]	GO:0005737//cytoplasm	GO:0000107//imidazoleglycerol-phosphate synthase activity	GO:0006541//glutamine metabolic process;GO:0000105//histidine biosynthetic process	gi|486185266|ref|WP_001540362.1|/4.4e-109/imidazole glycerol phosphate synthase [Salmonella enterica]
A7J12_22095	1353	14.6852	39.7873	1.43795	Up	0.00105947	0.000307434	known_mRNA	K07406|1|1.0e-239|833.9|ege:EM595_p0315|alpha-galactosidase [EC:3.2.1.22]	GO:0016021//integral component of membrane	GO:0052692//raffinose alpha-galactosidase activity;GO:0046872//metal ion binding;GO:0016616//oxidoreductase activity, acting on the CH-OH group of donors, NAD or NADP as acceptor	GO:0005975//carbohydrate metabolic process;GO:0050907//detection of chemical stimulus involved in sensory perception;GO:0055114//oxidation-reduction process	gi|486157153|ref|WP_001520868.1|/1.5e-266/alpha-galactosidase [Salmonella enterica]
A7J12_00250	1503	13.6667	37.0167	1.43751	Up	0.00234082	0.000749146	known_mRNA	K01804|1|5.4e-282|974.5|cama:F384_00320|L-arabinose isomerase [EC:5.3.1.4]	GO:0005737//cytoplasm	GO:0030145//manganese ion binding;GO:0008733	GO:0019569//L-arabinose catabolic process to xylulose 5-phosphate	gi|446073848|ref|WP_000151703.1|/9.3e-297/arabinose isomerase [Salmonella enterica]
A7J12_04280	969	36.2395	97.9999	1.43522	Up	0.000179216	4.37929e-05	known_mRNA	K11933|1|1.7e-172|610.1|ecf:ECH74115_1033|NADH oxidoreductase Hcr [EC:1.-.-.-]	-	-	-	gi|446911567|ref|WP_000988823.1|/1.7e-187/oxidoreductase [Salmonella enterica]
A7J12_13665	1386	268.792	724.69	1.43088	Up	4.50644e-10	4.16027e-11	known_mRNA	K07711|1|5.2e-231|805.1|cko:CKO_00231|two-component system, NtrC family, sensor histidine kinase GlrK [EC:2.7.13.3]	GO:0016021//integral component of membrane;GO:0005622//intracellular	GO:0005524//ATP binding;GO:0000155//phosphorelay sensor kinase activity	GO:0000160//phosphorelay signal transduction system;GO:0023014//signal transduction by phosphorylation	gi|517496898|ref|WP_018667475.1|/2.7e-258/sensor histidine kinase [Salmonella enterica]
A7J12_11080	1068	1050.75	2832.24	1.43052	Up	4.14541e-06	7.10587e-07	known_mRNA	K01089|1|1.9e-196|689.9|elp:P12B_c2126|imidazoleglycerol-phosphate dehydratase / histidinol-phosphatase [EC:4.2.1.19 3.1.3.15]	GO:0005737//cytoplasm	GO:0004401//histidinol-phosphatase activity;GO:0046872//metal ion binding;GO:0004424//imidazoleglycerol-phosphate dehydratase activity	GO:0016311//dephosphorylation;GO:0000105//histidine biosynthetic process	gi|446002208|ref|WP_000080063.1|/2.1e-197/imidazoleglycerol-phosphate dehydratase [Escherichia coli]
A7J12_02790	747	394.41	1062.83	1.43014	Up	0.000279751	7.12929e-05	known_mRNA	K03805|1|1.3e-140|503.8|senc:SEET0819_10000|thiol:disulfide interchange protein DsbG	GO:0016021//integral component of membrane	GO:0016853//isomerase activity;GO:0004888//transmembrane signaling receptor activity	GO:0007165//signal transduction;GO:0007606//sensory perception of chemical stimulus	gi|486162534|ref|WP_001526111.1|/6.1e-140/disulfide isomerase [Salmonella enterica]
A7J12_09980	1209	70.6612	190.066	1.42751	Up	2.26735e-09	2.33092e-10	known_mRNA	K08162|1|5.5e-229|798.1|seg:SG1956|MFS transporter, DHA1 family, multidrug resistance protein	GO:0016021//integral component of membrane;GO:0005886//plasma membrane	GO:0005215//transporter activity	GO:0055085//transmembrane transport	gi|446014328|ref|WP_000092183.1|/6.7e-229/multidrug resistance protein MdtH [Salmonella enterica]
A7J12_23835	450	153.081	411.33	1.426	Up	1.77018e-05	3.46207e-06	known_mRNA	K03774|1|5.7e-78|295.0|sei:SPC_0051|FKBP-type peptidyl-prolyl cis-trans isomerase SlpA [EC:5.2.1.8]	GO:0005737//cytoplasm	GO:0005528//FK506 binding;GO:0003755//peptidyl-prolyl cis-trans isomerase activity	GO:0000413//protein peptidyl-prolyl isomerization;GO:0061077//chaperone-mediated protein folding	gi|445969414|ref|WP_000047269.1|/2.6e-77/peptidyl-prolyl cis-trans isomerase [Salmonella enterica]
A7J12_06410	1734	520.735	1395.23	1.42188	Up	4.09481e-18	1.8948e-19	known_mRNA	K11105|1|0.0e+00|1128.2|seo:STM14_2177|cell volume regulation protein A	GO:0005887//integral component of plasma membrane	GO:0015386//potassium:proton antiporter activity;GO:0015459//potassium channel regulator activity;GO:0016614//oxidoreductase activity, acting on CH-OH group of donors;GO:0050660//flavin adenine dinucleotide binding	GO:0055114//oxidation-reduction process;GO:1902600//hydrogen ion transmembrane transport;GO:0043266//regulation of potassium ion transport;GO:0071805//potassium ion transmembrane transport;GO:0006884//cell volume homeostasis	gi|446260521|ref|WP_000338376.1|/0.0e+00/potassium:proton antiporter [Salmonella enterica]
A7J12_15970	720	850.98	2274.05	1.41807	Up	2.37664e-13	1.55481e-14	known_mRNA	-	-	-	-	gi|446907573|ref|WP_000984829.1|/9.4e-130/hypothetical protein [Salmonella enterica]
A7J12_19715	2736	235.194	628.349	1.41772	Up	2.83448e-16	1.53128e-17	known_mRNA	K07647|1|0.0e+00|1615.1|sbv:N643_16900|two-component system, OmpR family, sensor histidine kinase TorS [EC:2.7.13.3]	-	-	-	gi|446029101|ref|WP_000106956.1|/0.0e+00/sensory histidine kinase [Salmonella enterica]
A7J12_00965	1764	112.2	295.705	1.39809	Up	5.71857e-10	5.40963e-11	known_mRNA	K20547|1|4.0e-34|151.4|nso:NIASO_08815|basic endochitinase B [EC:3.2.1.14];K01183|4|9.8e-33|146.7|bam:Bamb_1428|chitinase [EC:3.2.1.14]	-	-	-	gi|446446313|ref|WP_000524168.1|/0.0e+00/chitinase [Salmonella enterica]
A7J12_23540	1350	111.315	292.928	1.3959	Up	7.8387e-07	1.17929e-07	known_mRNA	K06143|1|1.0e-207|727.6|cama:F384_26085|inner membrane protein	GO:0016021//integral component of membrane	-	-	gi|516011187|ref|WP_017441770.1|/2.7e-255/membrane protein [Salmonella enterica]
A7J12_13530	201	58.1576	152.66	1.39228	Up	0.000158663	3.85537e-05	known_mRNA	-	-	-	GO:0016226//iron-sulfur cluster assembly	gi|379701768|ref|YP_005243496.1|/5.7e-32/FeS assembly protein IscX [Salmonella enterica subsp. enterica serovar Typhimurium str. ST4/74]
A7J12_15145	1143	51.0543	133.023	1.38157	Up	6.68814e-06	1.20134e-06	known_mRNA	K00865|1|3.3e-183|646.0|cro:ROD_30281|glycerate 2-kinase [EC:2.7.1.165]	-	-	-	gi|507080154|ref|WP_016150912.1|/1.6e-187/glycerate kinase I [Citrobacter sp. KTE30]
A7J12_11090	738	739.58	1916.27	1.37352	Up	3.03282e-06	5.06047e-07	known_mRNA	K01814|1|1.2e-128|464.2|ses:SARI_00808|phosphoribosylformimino-5-aminoimidazole carboxamide ribotide isomerase [EC:5.3.1.16]	GO:0005737//cytoplasm	GO:0003949//1-(5-phosphoribosyl)-5-[(5-phosphoribosylamino)methylideneamino]imidazole-4-carboxamide isomerase activity	GO:0000105//histidine biosynthetic process	gi|685229503|ref|WP_031602104.1|/1.9e-133/1-(5-phosphoribosyl)-5-[(5-phosphoribosylamino)methylideneamino] imidazole-4-carboxamide isomerase [Salmonella enterica]
A7J12_09625	462	73.9119	191.152	1.37084	Up	4.4144e-06	7.62735e-07	known_mRNA	K12152|1|3.1e-87|325.9|seg:SG1886|phosphatase NudJ [EC:3.6.1.-]	-	GO:0016787//hydrolase activity	-	gi|446398214|ref|WP_000476069.1|/1.4e-86/phosphatase [Salmonella enterica]
A7J12_04605	549	1275.02	3292.91	1.36885	Up	1.08767e-10	9.347e-12	known_mRNA	-	-	-	-	gi|16764356|ref|NP_459971.1|/1.1e-98/outer membrane protein [Salmonella enterica subsp. enterica serovar Typhimurium str. LT2]
A7J12_13640	2145	52.8526	136.429	1.3681	Up	5.83071e-06	1.03325e-06	known_mRNA	K01582|1|0.0e+00|1306.2|ebt:EBL_c31760|lysine decarboxylase [EC:4.1.1.18]	GO:0005737//cytoplasm	GO:0016831//carboxy-lyase activity;GO:0008168//methyltransferase activity	GO:0006520//cellular amino acid metabolic process;GO:0032259//methylation	gi|651715668|gb|KDV95260.1|/0.0e+00/lysine decarboxylase, inducible [Escherichia coli 2-156-04_S1_C1]
A7J12_00085	1218	70.0798	180.343	1.36367	Up	9.065e-05	2.07871e-05	known_mRNA	K08298|1|4.6e-239|831.6|seg:SG0075|L-carnitine CoA-transferase [EC:2.8.3.21]	GO:0005737//cytoplasm	GO:0008410//CoA-transferase activity	GO:0009437//carnitine metabolic process	gi|486159512|ref|WP_001523159.1|/3.8e-240/crotonobetainyl-CoA:carnitine CoA-transferase [Salmonella enterica]
A7J12_11280	1215	13.519	34.7687	1.3628	Up	0.0177288	0.00741561	known_mRNA	K13620|1|8.3e-225|784.3|seep:I137_03520|putative colanic acid polymerase	GO:0016021//integral component of membrane	GO:0051287//NAD binding;GO:0016620//oxidoreductase activity, acting on the aldehyde or oxo group of donors, NAD or NADP as acceptor	GO:0055114//oxidation-reduction process	gi|446013537|ref|WP_000091392.1|/3.8e-224/colanic acid biosynthesis protein [Salmonella enterica]
A7J12_11580	948	854.082	2196.45	1.36273	Up	7.55868e-08	9.47634e-09	known_mRNA	K07262|1|2.6e-173|612.8|senv:AU39_10935|D-alanyl-D-alanine endopeptidase (penicillin-binding protein 7) [EC:3.4.21.-]	GO:0005887//integral component of plasma membrane	GO:0004175//endopeptidase activity;GO:0009002//serine-type D-Ala-D-Ala carboxypeptidase activity	GO:0009252//peptidoglycan biosynthetic process;GO:0006508//proteolysis	gi|446834299|ref|WP_000911555.1|/1.2e-172/D-alanyl-D-alanine endopeptidase [Salmonella enterica]
A7J12_04335	2277	3760.77	9640.6	1.3581	Up	1.87927e-11	1.47789e-12	known_mRNA	K03694|1|0.0e+00|1471.4|stm:STM0945|ATP-dependent Clp protease ATP-binding subunit ClpA	-	-	-	gi|486159383|ref|WP_001523035.1|/0.0e+00/ATP-dependent Clp protease ATP-binding protein [Salmonella enterica]
A7J12_21020	429	46.2638	118.517	1.35714	Up	1.05458e-05	1.9826e-06	known_mRNA	-	-	-	-	gi|446077376|ref|WP_000155231.1|/3.8e-78/membrane protein [Salmonella enterica]
A7J12_14495	1134	15.6592	40.1042	1.35674	Up	0.00202574	0.000636304	known_mRNA	K12265|1|6.8e-205|718.0|spt:SPA2699|nitric oxide reductase FlRd-NAD(+) reductase [EC:1.18.1.-]	GO:0005737//cytoplasm	GO:0016731	GO:0055114//oxidation-reduction process	gi|446008474|ref|WP_000086329.1|/7.2e-209/NADH:flavorubredoxin oxidoreductase [Salmonella enterica]
A7J12_03965	810	443.827	1132.95	1.35202	Up	0.000766247	0.000216408	known_mRNA	K07757|1|2.1e-152|543.1|set:SEN0788|sugar-phosphatase [EC:3.1.3.23]	GO:0005737//cytoplasm	GO:0050308//sugar-phosphatase activity	GO:0016311//dephosphorylation;GO:0044283//small molecule biosynthetic process	gi|446140047|ref|WP_000217902.1|/9.9e-152/sugar phosphatase [Salmonella enterica]
A7J12_09080	291	29.3415	74.8372	1.35081	Up	3.90495e-05	8.3226e-06	known_mRNA	-	-	GO:0004521//endoribonuclease activity	GO:0090502//RNA phosphodiester bond hydrolysis, endonucleolytic	gi|409250365|ref|YP_006886176.1|/1.2e-46/Uncharacterized protein ydiZ [Salmonella enterica subsp. enterica serovar Weltevreden str. 2007-60-3289-1]
A7J12_22335	315	19.9066	50.7505	1.35017	Up	0.00198842	0.000623676	known_mRNA	-	GO:0016021//integral component of membrane	-	-	gi|207859495|ref|YP_002246146.1|/1.1e-55/exported protein [Salmonella enterica subsp. enterica serovar Enteritidis str. P125109]
A7J12_13520	777	274.849	698.289	1.34519	Up	1.38087e-11	1.07019e-12	known_mRNA	-	GO:0009986//cell surface;GO:0005576//extracellular region;GO:0005829//cytosol	GO:0005515//protein binding	GO:0030254//protein secretion by the type III secretion system;GO:0009405//pathogenesis	gi|446535372|ref|WP_000612718.1|/4.0e-142/enhanced serine sensitivity protein SseB [Salmonella enterica]
A7J12_01800	693	45.3947	115.293	1.34471	Up	6.81518e-06	1.22726e-06	known_mRNA	K13572|1|4.1e-27|126.7|mva:Mvan_2934|proteasome accessory factor B	-	-	-	gi|446120463|ref|WP_000198318.1|/1.6e-126/DeoR faimly transcriptional regulator [Salmonella enterica]
A7J12_14880	777	13.2428	33.62	1.34412	Up	0.0100292	0.00387269	known_mRNA	K01816|1|1.4e-148|530.4|seno:AU37_14000|hydroxypyruvate isomerase [EC:5.3.1.22]	-	GO:0008903//hydroxypyruvate isomerase activity	-	gi|326628966|gb|EGE35309.1|/6.4e-148/Xylose isomerase-like TIM barrel domain-containing protein [Salmonella enterica subsp. enterica serovar Gallinarum str. SG9]
A7J12_15505	759	26.9017	68.236	1.34284	Up	6.87916e-05	1.5524e-05	known_mRNA	-	-	-	-	gi|446056947|ref|WP_000134802.1|/6.0e-143/transcriptional regulator [Salmonella enterica]
A7J12_15160	1359	27.2053	68.8816	1.34023	Up	0.000110823	2.58932e-05	known_mRNA	K03535|1|3.2e-249|865.5|kpp:A79E_0965|MFS transporter, ACS family, glucarate transporter	GO:0016021//integral component of membrane	GO:0005215//transporter activity	GO:0055085//transmembrane transport	gi|446019162|ref|WP_000097017.1|/7.5e-261/glucarate transporter [Salmonella enterica]
A7J12_18585	2061	103.686	260.009	1.32634	Up	7.07457e-06	1.27881e-06	known_mRNA	K07290|1|0.0e+00|1254.2|cama:F384_19100|AsmA family protein	GO:0016021//integral component of membrane	-	-	gi|194449561|ref|YP_002047639.1|/0.0e+00/AsmA family protein [Salmonella enterica subsp. enterica serovar Heidelberg str. SL476]
A7J12_22295	318	27.9955	70.2015	1.32631	Up	0.000315891	8.17265e-05	known_mRNA	K11741|1|1.6e-50|203.4|senv:AU39_21250|quaternary ammonium compound-resistance protein SugE	GO:0005887//integral component of plasma membrane	GO:0022891//substrate-specific transmembrane transporter activity;GO:0090484	GO:0046618//drug export;GO:0055085//transmembrane transport	gi|446041272|ref|WP_000119127.1|/7.3e-50/multidrug transporter [Salmonella enterica]
A7J12_11075	1080	938.193	2346.88	1.32279	Up	2.92067e-05	6.02508e-06	known_mRNA	K00817|1|7.0e-183|644.8|elo:EC042_2264|histidinol-phosphate aminotransferase [EC:2.6.1.9]	-	GO:0004400//histidinol-phosphate transaminase activity;GO:0030170//pyridoxal phosphate binding;GO:0080130//L-phenylalanine:2-oxoglutarate aminotransferase activity	GO:0000105//histidine biosynthetic process	gi|521134562|ref|WP_020437409.1|/1.3e-202/Histidinol-phosphate aminotransferase [Salmonella enterica]
A7J12_17975	1239	53.8562	134.114	1.31627	Up	6.15207e-05	1.37786e-05	known_mRNA	K02507|1|7.4e-213|744.6|sbg:SBG_3095|protein transport protein HofQ	GO:0009279//cell outer membrane	GO:0008565//protein transporter activity	GO:0009297//pilus assembly;GO:0009306//protein secretion	gi|446755552|ref|WP_000832808.1|/2.3e-224/outer membrane porin HofQ [Salmonella enterica]
A7J12_10555	882	28.9579	72.1047	1.31614	Up	0.00178929	0.000549797	known_mRNA	K12132|1|2.3e-06|58.2|led:BBK82_38560|eukaryotic-like serine/threonine-protein kinase [EC:2.7.11.1]	-	-	GO:0007165//signal transduction	gi|445950561|ref|WP_000028416.1|/6.3e-160/molecular chaperone Tir [Salmonella enterica]
A7J12_14320	1203	436.734	1086.95	1.31546	Up	0.0190928	0.00808626	known_mRNA	K02000|1|2.5e-213|746.1|cama:F384_14580|glycine betaine/proline transport system ATP-binding protein [EC:3.6.3.32]	-	-	-	gi|446908272|ref|WP_000985528.1|/4.3e-220/glycine/betaine ABC transporter ATP-binding protein [Salmonella enterica]
A7J12_02920	789	12.9882	32.2682	1.3129	Up	0.010905	0.0042556	known_mRNA	K01501|1|1.4e-23|115.2|nhl:Nhal_0547|nitrilase [EC:3.5.5.1]	-	GO:0016810//hydrolase activity, acting on carbon-nitrogen (but not peptide) bonds	GO:0006807//nitrogen compound metabolic process	gi|446417927|ref|WP_000495782.1|/3.1e-142/hydrolase [Salmonella enterica]
A7J12_03460	1179	575.37	1427.52	1.31095	Up	2.38798e-05	4.81189e-06	known_mRNA	K03646|1|3.1e-208|729.2|set:SEN0697|colicin import membrane protein	-	-	-	gi|445952722|ref|WP_000030577.1|/1.4e-207/membrane protein TolA [Salmonella enterica]
A7J12_15170	450	605.444	1501.12	1.30997	Up	8.92659e-08	1.13337e-08	known_mRNA	K06205|1|2.5e-25|120.2|ahi:VU14_00155|MioC protein	-	GO:0010181//FMN binding	GO:0055114//oxidation-reduction process	gi|446730475|ref|WP_000807731.1|/2.5e-80/flavodoxin [Salmonella enterica]
A7J12_11250	1224	26.5756	65.7452	1.30678	Up	0.00177968	0.000546034	known_mRNA	K03208|1|2.2e-233|812.8|seeh:SEEH1578_19810|colanic acid biosynthesis glycosyl transferase WcaI	-	GO:0016740//transferase activity	-	gi|446622286|ref|WP_000699632.1|/1.0e-232/glycosyl transferase [Salmonella enterica]
A7J12_10245	534	17.2083	42.3521	1.29933	Up	0.0119261	0.00471389	known_mRNA	-	-	-	-	gi|447196394|ref|WP_001273650.1|/3.0e-96/baseplate assembly protein [Salmonella enterica]
A7J12_01680	456	72.2324	177.767	1.29927	Up	1.7153e-06	2.7448e-07	known_mRNA	K09768|1|4.7e-80|302.0|seno:AU37_01875|uncharacterized protein	-	-	-	gi|226708966|sp|B5QTD6.1|YAII_SALEP/2.2e-79/RecName: Full=UPF0178 protein YaiI [Salmonella enterica subsp. enterica serovar Enteritidis str. P125109]
A7J12_15210	1368	139.825	343.618	1.29718	Up	9.94776e-05	2.29477e-05	known_mRNA	K01752|1|1.1e-260|903.7|sea:SeAg_B3114|L-serine dehydratase [EC:4.3.1.17]	-	GO:0051539//4 iron, 4 sulfur cluster binding;GO:0003941//L-serine ammonia-lyase activity	GO:0006094//gluconeogenesis	gi|446549038|ref|WP_000626384.1|/4.9e-260/L-serine dehydratase [Salmonella enterica]
A7J12_21205	354	23.2148	57.049	1.29716	Up	0.00491631	0.00171012	known_mRNA	K11202|1|5.1e-58|228.4|send:DT104_41251|PTS system, fructose-specific IIB-like component [EC:2.7.1.-]	-	-	-	gi|446212667|ref|WP_000290522.1|/2.4e-57/PTS fructose transporter subunit IIB [Salmonella enterica]
A7J12_16255	735	4226.67	10385.6	1.29698	Up	7.06167e-08	8.82106e-09	known_mRNA	K03561|1|8.8e-129|464.5|shb:SU5_03656|biopolymer transport protein ExbB	GO:0016021//integral component of membrane;GO:0005886//plasma membrane	GO:0008565//protein transporter activity	GO:0015031//protein transport;GO:0043213	gi|446450004|ref|WP_000527859.1|/4.1e-128/biopolymer transporter ExbB [Salmonella enterica]
A7J12_18970	1539	80.4629	197.593	1.29614	Up	0.000210709	5.22089e-05	known_mRNA	K00138|1|2.7e-297|1025.4|sbg:SBG_3262|aldehyde dehydrogenase [EC:1.2.1.-]	-	-	-	gi|658548530|ref|WP_029740992.1|/5.1e-290/MULTISPECIES: aldehyde dehydrogenase [Enterobacter cloacae complex]
A7J12_03300	2049	24.1509	59.2676	1.29517	Up	0.00126867	0.000373689	known_mRNA	K01547|1|0.0e+00|1296.6|sega:SPUCDC_2243|K+-transporting ATPase ATPase B chain [EC:3.6.3.12]	-	-	-	gi|435338244|gb|ELP07582.1|/0.0e+00/potassium-transporting ATPase subunit B, partial [Salmonella enterica subsp. enterica serovar Enteritidis str. 6.0562-1]
A7J12_19050	474	17.8146	43.7084	1.29485	Up	0.00386188	0.00130901	known_mRNA	K03216|1|4.6e-86|322.0|senv:AU39_18160|tRNA (cytidine/uridine-2'-O-)-methyltransferase [EC:2.1.1.207]	GO:0005737//cytoplasm	GO:0008757//S-adenosylmethionine-dependent methyltransferase activity;GO:0008175//tRNA methyltransferase activity;GO:0003723//RNA binding	GO:0002132;GO:0002131	gi|446855080|ref|WP_000932336.1|/2.1e-85/rRNA methyltransferase [Salmonella enterica]
A7J12_19030	4386	90.4048	221.183	1.29077	Up	1.34986e-07	1.78463e-08	known_mRNA	K20306|1|6.7e-83|314.7|bmaz:BM44_4768|trafficking protein particle complex subunit 9	-	-	-	gi|447002347|ref|WP_001079603.1|/0.0e+00/membrane protein [Salmonella enterica]
A7J12_03320	1422	110.305	269.611	1.28939	Up	2.0477e-07	2.81926e-08	known_mRNA	K01669|1|6.3e-240|834.7|cfd:CFNIH1_13615|deoxyribodipyrimidine photo-lyase [EC:4.1.99.3]	-	GO:0003904//deoxyribodipyrimidine photo-lyase activity	GO:0018298//protein-chromophore linkage	gi|447064761|ref|WP_001142017.1|/4.2e-283/deoxyribodipyrimidine photolyase [Salmonella enterica]
A7J12_14890	1263	39.8187	97.2391	1.28809	Up	1.62739e-05	3.16426e-06	known_mRNA	K00097|1|3.3e-14|84.7|rse:F504_4003|4-hydroxythreonine-4-phosphate dehydrogenase [EC:1.1.1.262]	-	-	-	gi|446835231|ref|WP_000912487.1|/1.4e-237/membrane protein [Salmonella enterica]
A7J12_14995	921	75.5811	184.106	1.28444	Up	1.24344e-07	1.6326e-08	known_mRNA	K15342|1|1.1e-173|614.0|sel:SPUL_2937|CRISP-associated protein Cas1	-	GO:0046872//metal ion binding;GO:0004519//endonuclease activity;GO:0003677//DNA binding	GO:0043571;GO:0051607//defense response to virus;GO:0090305//nucleic acid phosphodiester bond hydrolysis	gi|446066975|ref|WP_000144830.1|/5.2e-173/CRISPR-associated protein Cas1 [Salmonella enterica]
A7J12_02175	378	119.476	290.647	1.28254	Up	2.99012e-05	6.18881e-06	known_mRNA	K09790|1|7.6e-68|261.2|sena:AU38_02360|uncharacterized protein	GO:0016021//integral component of membrane;GO:0005886//plasma membrane	-	-	gi|447112604|ref|WP_001189860.1|/3.5e-67/membrane protein [Salmonella enterica]
A7J12_11340	2991	123.175	297.504	1.2722	Up	1.58884e-09	1.60079e-10	known_mRNA	K21084|1|0.0e+00|1854.7|ses:SARI_00771|diguanylate cyclase [EC:2.7.7.65]	GO:0005622//intracellular;GO:0016021//integral component of membrane	GO:0000155//phosphorelay sensor kinase activity	GO:0000160//phosphorelay signal transduction system;GO:0023014//signal transduction by phosphorylation	gi|445965084|ref|WP_000042939.1|/0.0e+00/diguanylate cyclase/phosphodiesterase [Salmonella enterica]
A7J12_07505	1344	40.9412	98.8704	1.27199	Up	0.000390201	0.000103354	known_mRNA	-	-	-	-	gi|445946245|ref|WP_000024100.1|/7.6e-258/hypothetical protein [Salmonella enterica]
A7J12_20335	2163	1158.78	2795.03	1.27026	Up	1.16514e-14	6.79908e-16	known_mRNA	K03657|1|0.0e+00|1418.3|cama:F384_20690|DNA helicase II / ATP-dependent DNA helicase PcrA [EC:3.6.4.12]	GO:0005737//cytoplasm	GO:0004003//ATP-dependent DNA helicase activity;GO:0003677//DNA binding;GO:0005524//ATP binding	GO:0006268//DNA unwinding involved in DNA replication	gi|486395234|ref|WP_001604299.1|/0.0e+00/DNA helicase II [Escherichia coli]
A7J12_18040	1353	1624.71	3911.8	1.26765	Up	9.84212e-15	5.67599e-16	known_mRNA	K07638|1|5.9e-256|887.9|seen:SE451236_03400|two-component system, OmpR family, osmolarity sensor histidine kinase EnvZ [EC:2.7.13.3]	GO:0016021//integral component of membrane;GO:0005622//intracellular;GO:0005886//plasma membrane	GO:0005524//ATP binding;GO:0000155//phosphorelay sensor kinase activity	GO:0000160//phosphorelay signal transduction system;GO:0018106//peptidyl-histidine phosphorylation;GO:0023014//signal transduction by phosphorylation	gi|447176562|ref|WP_001253818.1|/2.7e-255/osmolarity sensor protein [Salmonella enterica]
A7J12_11645	909	63.943	153.561	1.26395	Up	0.0246199	0.0107526	known_mRNA	K02623|1|3.9e-33|147.1|mpc:Mar181_0398|LysR family transcriptional regulator, pca operon transcriptional activator	-	GO:0003700//sequence-specific DNA binding transcription factor activity;GO:0003677//DNA binding	GO:0006355//regulation of transcription, DNA-templated	gi|445946803|ref|WP_000024658.1|/4.5e-169/transcriptional regulator [Salmonella enterica]
A7J12_13170	2001	247.033	592.2	1.26138	Up	2.21055e-05	4.40902e-06	known_mRNA	K00615|1|0.0e+00|1218.8|ebf:D782_1199|transketolase [EC:2.2.1.1]	-	GO:0046872//metal ion binding;GO:0004802//transketolase activity	GO:0008152//metabolic process	gi|693115243|ref|WP_032266030.1|/0.0e+00/transketolase [Escherichia coli]
A7J12_02930	966	1285.76	3074.34	1.25765	Up	9.61875e-10	9.36222e-11	known_mRNA	K03644|1|1.8e-177|626.7|ron:TE10_09115|lipoyl synthase [EC:2.8.1.8]	GO:0005737//cytoplasm	GO:0046872//metal ion binding;GO:0016992//lipoate synthase activity;GO:0051539//4 iron, 4 sulfur cluster binding	GO:0009249//protein lipoylation;GO:0009107//lipoate biosynthetic process	gi|445964790|ref|WP_000042645.1|/1.1e-184/lipoyl synthase [Salmonella enterica]
A7J12_01895	1110	12.8412	30.6696	1.25603	Up	0.0138619	0.00558462	known_mRNA	K11084|1|1.3e-208|730.3|sena:AU38_02090|2-aminoethylphosphonate transport system ATP-binding protein	-	-	-	gi|446851542|ref|WP_000928798.1|/6.0e-208/phosphonate ABC transporter ATP-binding protein [Salmonella enterica]
A7J12_14870	1497	86.6616	206.923	1.25563	Up	3.42897e-05	7.20654e-06	known_mRNA	K03299|1|1.4e-189|667.5|sfw:WN53_11160|gluconate:H+ symporter, GntP family	GO:0016021//integral component of membrane	GO:0015128//gluconate transmembrane transporter activity	GO:0035429//gluconate transmembrane transport	gi|446124870|ref|WP_000202725.1|/7.4e-278/gluconate permease [Salmonella enterica]
A7J12_07725	222	60.8608	145.31	1.25555	Up	0.00152721	0.000461956	known_mRNA	-	-	-	-	gi|16760294|ref|NP_455911.1|/3.0e-34/lipoprotein [Salmonella enterica subsp. enterica serovar Typhi str. CT18]
A7J12_13055	900	806.038	1923.36	1.25471	Up	0.00268372	0.000871734	known_mRNA	K00228|1|1.4e-160|570.5|ron:TE10_20850|coproporphyrinogen III oxidase [EC:1.3.3.3]	GO:0005737//cytoplasm	GO:0046872//metal ion binding;GO:0004109//coproporphyrinogen oxidase activity;GO:0042803//protein homodimerization activity	GO:0006782//protoporphyrinogen IX biosynthetic process;GO:0055114//oxidation-reduction process	gi|446724014|ref|WP_000801327.1|/1.9e-180/coproporphyrinogen III oxidase [Salmonella enterica]
A7J12_00195	990	445.23	1061.15	1.25301	Up	2.12771e-09	2.17767e-10	known_mRNA	K00097|1|1.3e-172|610.5|ebw:BWG_0050|4-hydroxythreonine-4-phosphate dehydrogenase [EC:1.1.1.262]	GO:0005737//cytoplasm	GO:0051287//NAD binding;GO:0008270//zinc ion binding;GO:0050897//cobalt ion binding;GO:0050570//4-hydroxythreonine-4-phosphate dehydrogenase activity;GO:0000287//magnesium ion binding	GO:0055114//oxidation-reduction process;GO:0042823//pyridoxal phosphate biosynthetic process;GO:0008615//pyridoxine biosynthetic process	gi|446015154|ref|WP_000093009.1|/1.4e-184/4-hydroxythreonine-4-phosphate dehydrogenase [Salmonella enterica]
A7J12_22810	948	84.6268	201.626	1.25249	Up	0.0121709	0.00482173	known_mRNA	K03485|1|7.3e-168|594.7|ses:SARI_03195|LacI family transcriptional regulator, trehalose operon repressor	-	GO:0003677//DNA binding;GO:0003700//sequence-specific DNA binding transcription factor activity	GO:0005991//trehalose metabolic process;GO:0045892//negative regulation of transcription, DNA-templated	gi|267996796|gb|ACY91681.1|/5.7e-175/trehalose repressor [Salmonella enterica subsp. enterica serovar Typhimurium str. 14028S]
A7J12_00610	348	105.537	250.212	1.2454	Up	1.11348e-06	1.71577e-07	known_mRNA	-	-	-	-	gi|409248591|ref|YP_006884432.1|/1.6e-58/Uncharacterized protein yacC Flags: Precursor [Salmonella enterica subsp. enterica serovar Weltevreden str. 2007-60-3289-1]
A7J12_11555	948	71.0005	168.252	1.24472	Up	8.17122e-06	1.49008e-06	known_mRNA	K05847|1|4.7e-175|618.6|see:SNSL254_A2352|osmoprotectant transport system ATP-binding protein	-	GO:0015419//sulfate transmembrane-transporting ATPase activity;GO:0005524//ATP binding	GO:1902358//sulfate transmembrane transport	gi|446491314|ref|WP_000569168.1|/2.2e-174/ATP-binding protein [Salmonella enterica]
A7J12_18550	1650	280.491	664.523	1.24436	Up	8.53741e-09	9.30221e-10	known_mRNA	K01194|1|0.0e+00|1097.4|cko:CKO_04958|alpha,alpha-trehalase [EC:3.2.1.28]	GO:0005737//cytoplasm	GO:0004555//alpha,alpha-trehalase activity	GO:0071474//cellular hyperosmotic response;GO:0005993//trehalose catabolic process	gi|446856995|ref|WP_000934251.1|/0.0e+00/trehalase [Salmonella enterica]
A7J12_16090	1485	75.578	178.008	1.2359	Up	3.10807e-07	4.4067e-08	known_mRNA	K00146|1|4.6e-278|961.4|sed:SeD_A3474|phenylacetaldehyde dehydrogenase [EC:1.2.1.39]	-	GO:0016620//oxidoreductase activity, acting on the aldehyde or oxo group of donors, NAD or NADP as acceptor	GO:0055114//oxidation-reduction process	gi|447209141|ref|WP_001286397.1|/5.4e-281/aldehyde dehydrogenase [Salmonella enterica]
A7J12_12495	894	141.582	333.246	1.23495	Up	1.14426e-09	1.12678e-10	known_mRNA	K07071|1|9.6e-154|547.7|cfd:CFNIH1_23070|uncharacterized protein	-	GO:0050662//coenzyme binding;GO:0003824//catalytic activity	GO:0051301//cell division	gi|447089019|ref|WP_001166275.1|/6.8e-170/epimerase [Salmonella enterica]
A7J12_19495	360	64.9562	152.719	1.23334	Up	4.84722e-05	1.05629e-05	known_mRNA	-	-	-	-	gi|486298678|ref|WP_001575159.1|/1.9e-62/RelE family toxin-antitoxin system [Salmonella enterica]
A7J12_01495	3168	20.2539	47.5009	1.22976	Up	0.00541492	0.00191194	known_mRNA	K19594|1|0.0e+00|1944.9|sbz:A464_302|gold/copper resistance efflux pump	GO:0016021//integral component of membrane	GO:0005215//transporter activity	GO:0006810//transport	gi|526245406|ref|WP_020842760.1|/0.0e+00/RND multidrug efflux transporter; Acriflavin resistance protein [Salmonella bongori]
A7J12_17015	288	36.8128	86.1063	1.22591	Up	0.00236256	0.00075826	known_mRNA	K07724|1|3.5e-49|198.7|senv:AU39_16190|Ner family transcriptional regulator	-	GO:0003677//DNA binding	-	gi|446366312|ref|WP_000444167.1|/1.6e-48/transcriptional regulator [Salmonella enterica]
A7J12_02960	1113	197.961	462.828	1.22526	Up	0.000220945	5.51934e-05	known_mRNA	K05837|1|5.3e-202|708.4|kom:HR38_12965|rod shape determining protein RodA	-	-	-	gi|487611900|ref|WP_001734963.1|/4.0e-204/rod shape-determining protein RodA [Escherichia coli]
A7J12_11760	864	209.577	489.851	1.22487	Up	5.62237e-08	6.86936e-09	known_mRNA	K17737|1|4.8e-25|120.2|hhu:AR456_14020|LysR family transcriptional regulator, carnitine catabolism transcriptional activator;K09681|2|6.3e-25|119.8|psab:PSAB_09770|LysR family transcriptional regulator, transcription activator of glutamate synthase operon;K19338|3|1.2e-23|115.5|chel:AL346_05165|LysR family transcriptional regulator, nitrogen assimilation regulatory protein	-	GO:0003700//sequence-specific DNA binding transcription factor activity;GO:0003677//DNA binding	GO:0006355//regulation of transcription, DNA-templated	gi|486350026|ref|WP_001589673.1|/2.2e-157/transcriptional regulator [Salmonella enterica]
A7J12_21825	417	145.521	339.928	1.224	Up	2.70789e-05	5.53629e-06	known_mRNA	K00459|1|1.0e-09|68.2|bao:BAMF_2926|nitronate monooxygenase [EC:1.13.12.16]	-	-	-	gi|446192537|ref|WP_000270392.1|/6.6e-75/thiamin phosphate synthase [Salmonella enterica]
A7J12_01795	366	39.4161	92.0002	1.22285	Up	3.53742e-05	7.45866e-06	known_mRNA	K06996|1|1.6e-62|243.4|sene:IA1_02190|uncharacterized protein	-	-	-	gi|446715712|ref|WP_000793035.1|/7.3e-62/glyoxalase [Salmonella enterica]
A7J12_19075	822	804.685	1871.6	1.21778	Up	0.000147347	3.5468e-05	known_mRNA	K00640|1|4.0e-154|548.9|sed:SeD_A4085|serine O-acetyltransferase [EC:2.3.1.30]	GO:0005737//cytoplasm	GO:0009001//serine O-acetyltransferase activity	GO:0008652//cellular amino acid biosynthetic process;GO:0006535//cysteine biosynthetic process from serine	gi|447034858|ref|WP_001112114.1|/1.8e-153/serine acetyltransferase [Salmonella enterica]
A7J12_03720	756	260.846	605.128	1.21404	Up	3.83683e-06	6.50695e-07	known_mRNA	K02169|1|1.2e-128|464.2|ses:SARI_02130|malonyl-CoA O-methyltransferase [EC:2.1.1.197]	-	GO:0010340//carboxyl-O-methyltransferase activity	GO:0032259//methylation;GO:0009102//biotin biosynthetic process	gi|446002061|ref|WP_000079916.1|/8.6e-142/biotin biosynthesis protein BioC [Salmonella enterica]
A7J12_17530	543	406.725	943.445	1.21388	Up	1.33754e-07	1.7653e-08	known_mRNA	K07479|1|9.2e-107|391.0|sel:SPUL_4178|putative DNA topoisomerase	GO:0005694//chromosome	GO:0003917//DNA topoisomerase type I activity;GO:0003677//DNA binding	GO:0006265//DNA topological change	gi|353565970|gb|EHC31594.1|/4.2e-106/topoisomerase DNA-binding C4 zinc finger domain protein [Salmonella enterica subsp. enterica serovar Gaminara str. A4-567]
A7J12_01650	714	23.0076	53.3116	1.21234	Up	0.000931915	0.000267445	known_mRNA	-	-	-	-	gi|446402930|ref|WP_000480785.1|/2.7e-137/extensin [Salmonella enterica]
A7J12_00800	345	311.023	720.345	1.21167	Up	0.00525451	0.00185172	known_mRNA	K15724|1|1.6e-59|233.4|sec:SCH_0204|iron-sulfur cluster insertion protein	-	-	-	gi|486172592|ref|WP_001534407.1|/7.1e-59/iron-sulfur cluster insertion protein ErpA [Salmonella enterica]
A7J12_11260	966	24.9161	57.5914	1.20878	Up	0.00477622	0.00165159	known_mRNA	K02377|1|7.9e-186|654.4|sed:SeD_A2448|GDP-L-fucose synthase [EC:1.1.1.271]	-	GO:0070401//NADP+ binding;GO:0050577//GDP-L-fucose synthase activity;GO:0016853//isomerase activity	GO:0042351//'de novo' GDP-L-fucose biosynthetic process;GO:0055114//oxidation-reduction process	gi|446964430|ref|WP_001041686.1|/3.6e-185/GDP-fucose synthetase [Salmonella enterica]
A7J12_13525	1284	899.596	2077.48	1.20749	Up	1.2348e-12	8.64106e-14	known_mRNA	K07751|1|4.6e-234|815.1|cko:CKO_00258|PepB aminopeptidase [EC:3.4.11.23]	GO:0005737//cytoplasm	GO:0030145//manganese ion binding;GO:0008235//metalloexopeptidase activity;GO:0004177//aminopeptidase activity	GO:0006508//proteolysis	gi|516011552|ref|WP_017442135.1|/1.5e-247/aminopeptidase B [Salmonella enterica]
A7J12_08035	1389	67.2841	155.379	1.20746	Up	5.0772e-05	1.11451e-05	known_mRNA	K08324|1|2.4e-228|796.2|cko:CKO_01545|succinate-semialdehyde dehydrogenase [EC:1.2.1.16 1.2.1.24]	-	GO:0016620//oxidoreductase activity, acting on the aldehyde or oxo group of donors, NAD or NADP as acceptor	GO:0055114//oxidation-reduction process	gi|446100566|ref|WP_000178421.1|/1.1e-254/succinate dehydrogenase [Salmonella enterica]
A7J12_22220	348	34.9407	80.489	1.20388	Up	0.00208873	0.000658948	known_mRNA	K03926|1|2.0e-59|233.0|senn:SN31241_7130|periplasmic divalent cation tolerance protein	GO:0016021//integral component of membrane;GO:0005737//cytoplasm	GO:0005507//copper ion binding	GO:0010038//response to metal ion	gi|486299020|ref|WP_001575317.1|/9.4e-59/divalent ion tolerance protein CutA [Salmonella enterica]
A7J12_01590	1452	27.5865	63.5021	1.20284	Up	0.00101118	0.000292038	known_mRNA	K01720|1|2.2e-280|969.1|sei:SPC_0380|2-methylcitrate dehydratase [EC:4.2.1.79]	-	GO:0047547//2-methylcitrate dehydratase activity;GO:0051537//2 iron, 2 sulfur cluster binding	GO:0019629//propionate catabolic process, 2-methylcitrate cycle	gi|447195449|ref|WP_001272705.1|/1.0e-279/2-methylcitrate dehydratase [Salmonella enterica]
A7J12_14170	1416	106.411	244.656	1.20111	Up	0.000603561	0.000167434	known_mRNA	K07649|1|7.1e-260|901.0|ses:SARI_00191|two-component system, OmpR family, sensor histidine kinase TctE [EC:2.7.13.3]	GO:0016021//integral component of membrane;GO:0005622//intracellular	GO:0005524//ATP binding;GO:0000155//phosphorelay sensor kinase activity	GO:0000160//phosphorelay signal transduction system;GO:0018106//peptidyl-histidine phosphorylation;GO:0023014//signal transduction by phosphorylation	gi|486185689|ref|WP_001540741.1|/7.7e-269/signal transduction histidine kinase [Salmonella enterica]
A7J12_05285	1713	118.777	273.077	1.20105	Up	1.47345e-08	1.65247e-09	known_mRNA	K21085|1|2.7e-306|1055.4|ses:SARI_00950|diguanylate cyclase [EC:2.7.7.65]	-	-	-	gi|447042584|ref|WP_001119840.1|/1.3e-305/diguanylate cyclase [Salmonella enterica]
A7J12_20810	549	194.232	445.579	1.1979	Up	1.21032e-08	1.34357e-09	known_mRNA	-	GO:0016021//integral component of membrane	GO:0043565//sequence-specific DNA binding	-	gi|446937298|ref|WP_001014554.1|/6.2e-97/DNA-binding protein [Salmonella enterica]
A7J12_19575	834	114.37	261.96	1.19564	Up	4.48072e-05	9.69274e-06	known_mRNA	-	GO:0016021//integral component of membrane	-	-	gi|486168341|ref|WP_001531658.1|/2.1e-149/membrane protein [Salmonella enterica]
A7J12_22380	1140	129.245	295.228	1.19172	Up	7.05428e-07	1.05163e-07	known_mRNA	K18979|1|4.9e-211|738.4|ses:SARI_03275|epoxyqueuosine reductase [EC:1.17.99.6]	-	-	-	gi|682040604|gb|AIM68975.1|/5.7e-222/[Fe-S]-binding protein [Salmonella enterica subsp. enterica serovar Enteritidis]
A7J12_00180	849	423.319	966.856	1.19156	Up	2.73804e-13	1.81621e-14	known_mRNA	K01525|1|1.8e-165|586.6|sei:SPC_0095|bis(5'-nucleosyl)-tetraphosphatase (symmetrical) [EC:3.6.1.41]	-	GO:0008803//bis(5'-nucleosyl)-tetraphosphatase (symmetrical) activity	-	gi|446179356|ref|WP_000257211.1|/9.6e-166/diadenosine tetraphosphatase [Salmonella enterica]
A7J12_10135	483	106.49	243.149	1.19113	Up	4.90246e-05	1.07056e-05	known_mRNA	-	GO:0016021//integral component of membrane	-	-	gi|446259965|ref|WP_000337820.1|/5.6e-86/membrane protein [Salmonella enterica]
A7J12_20430	1416	168.202	383.36	1.1885	Up	6.58897e-09	7.10413e-10	known_mRNA	K09760|1|2.5e-228|796.2|kox:KOX_07770|DNA recombination protein RmuC	-	-	GO:0006310//DNA recombination	gi|446277707|ref|WP_000355562.1|/2.2e-263/DNA recombination protein RmuC [Salmonella enterica]
A7J12_21270	636	784.264	1785.64	1.18703	Up	9.90036e-08	1.26604e-08	known_mRNA	-	-	-	-	gi|446894702|ref|WP_000971958.1|/1.3e-109/transcriptional regulator [Salmonella enterica]
A7J12_13100	1227	13.9294	31.7113	1.18687	Up	0.0133154	0.00533441	known_mRNA	K04023|1|5.3e-227|791.6|seg:SG2491|ethanolamine transporter	GO:0005886//plasma membrane;GO:0016021//integral component of membrane	GO:0034228//ethanolamine transmembrane transporter activity	GO:0034229//ethanolamine transport;GO:0046336//ethanolamine catabolic process	gi|446434489|ref|WP_000512344.1|/2.4e-226/ethanolamine utilization protein EutH [Salmonella enterica]
A7J12_17355	594	408.516	929.577	1.18618	Up	5.19224e-13	3.52698e-14	known_mRNA	K06287|1|1.1e-105|387.5|seno:AU37_16525|septum formation protein	GO:0005737//cytoplasm	GO:0047429//nucleoside-triphosphate diphosphatase activity	-	gi|446132449|ref|WP_000210304.1|/5.1e-105/Maf [Salmonella enterica]
A7J12_19490	1194	115.629	262.782	1.18436	Up	0.000148052	3.57052e-05	known_mRNA	K03445|1|2.5e-218|762.7|senv:AU39_18565|MFS transporter, DHA1 family, purine ribonucleoside efflux pump	GO:0016021//integral component of membrane;GO:0005886//plasma membrane	GO:0015211//purine nucleoside transmembrane transporter activity	GO:0015860//purine nucleoside transmembrane transport	gi|446927534|ref|WP_001004790.1|/1.2e-217/ribonucleoside transporter [Salmonella enterica]
A7J12_11705	1143	140.027	317.877	1.18277	Up	0.00289071	0.000947535	known_mRNA	K07148|1|4.6e-217|758.4|spt:SPA0659|uncharacterized protein	GO:0016021//integral component of membrane	-	-	gi|499552207|ref|WP_011232990.1|/2.1e-216/membrane protein [Salmonella enterica]
A7J12_18440	1218	171.592	388.556	1.17914	Up	5.02535e-06	8.78606e-07	known_mRNA	K08153|1|1.1e-11|76.3|pod:PODO_05485|MFS transporter, DHA1 family, multidrug resistance protein	GO:0016021//integral component of membrane;GO:0005886//plasma membrane	-	GO:0055085//transmembrane transport	gi|447037701|ref|WP_001114957.1|/6.7e-229/MFS transporter [Salmonella enterica]
A7J12_22215	1704	225.632	510.782	1.17874	Up	6.64092e-10	6.34271e-11	known_mRNA	K04084|1|1.4e-294|1016.5|cko:CKO_03700|thiol:disulfide interchange protein DsbD [EC:1.8.1.8]	GO:0005886//plasma membrane;GO:0016021//integral component of membrane	GO:0009055//electron carrier activity;GO:0047134//protein-disulfide reductase activity	GO:0017004//cytochrome complex assembly;GO:0045454//cell redox homeostasis;GO:0055114//oxidation-reduction process	gi|445991030|ref|WP_000068885.1|/0.0e+00/thiol:disulfide interchange protein [Salmonella enterica]
A7J12_05575	1422	146.307	330.92	1.17749	Up	8.26422e-06	1.51269e-06	known_mRNA	K00697|1|8.7e-258|894.0|cko:CKO_01054|trehalose 6-phosphate synthase [EC:2.4.1.15]	-	GO:0003825//alpha,alpha-trehalose-phosphate synthase (UDP-forming) activity	GO:0005992//trehalose biosynthetic process	gi|446011188|ref|WP_000089043.1|/5.4e-278/trehalose-6-phosphate synthase [Salmonella enterica]
A7J12_11365	1242	32.8143	74.2179	1.17744	Up	0.0057124	0.00203521	known_mRNA	K07799|1|1.8e-219|766.5|ses:SARI_00766|membrane fusion protein, multidrug efflux system	GO:0016021//integral component of membrane;GO:0005886//plasma membrane	GO:0005215//transporter activity	GO:0055085//transmembrane transport	gi|514616705|gb|EPI76355.1|/3.1e-229/efflux transporter, RND family, MFP subunit [Salmonella enterica subsp. enterica serovar Enteritidis str. 2009K0958]
A7J12_06190	1374	145.3	328.169	1.17541	Up	6.96291e-06	1.25704e-06	known_mRNA	K08169|1|2.5e-233|812.8|cfd:CFNIH1_19960|MFS transporter, DHA2 family, multidrug resistance protein	GO:0016021//integral component of membrane	-	GO:0055085//transmembrane transport	gi|544882049|ref|WP_021294442.1|/2.7e-250/multidrug MFS transporter [Salmonella enterica]
A7J12_03715	1158	1082.69	2441.92	1.1734	Up	2.83396e-14	1.69895e-15	known_mRNA	K00652|1|6.3e-206|721.5|sbg:SBG_0684|8-amino-7-oxononanoate synthase [EC:2.3.1.47]	-	GO:0030170//pyridoxal phosphate binding;GO:0008710//8-amino-7-oxononanoate synthase activity	GO:0009102//biotin biosynthetic process	gi|446041087|ref|WP_000118942.1|/1.9e-217/8-amino-7-oxononanoate synthase [Salmonella enterica]
A7J12_21905	324	62.2201	140.181	1.17184	Up	9.15144e-06	1.70012e-06	known_mRNA	K13631|1|3.7e-55|218.8|sek:SSPA3790|AraC family transcriptional regulator, mar-sox-rob regulon activator	GO:0005829//cytosol	GO:0019172//glyoxalase III activity;GO:0000987//core promoter proximal region sequence-specific DNA binding;GO:0003700//sequence-specific DNA binding transcription factor activity	GO:0019243//methylglyoxal catabolic process to D-lactate;GO:0006355//regulation of transcription, DNA-templated	gi|445941628|ref|WP_000019483.1|/1.7e-54/transcriptional regulator [Salmonella enterica]
A7J12_07220	984	126.481	284.908	1.17157	Up	4.34559e-07	6.34949e-08	known_mRNA	K16074|1|2.0e-176|623.2|ebr:ECB_01319|zinc transporter	GO:0005887//integral component of plasma membrane	GO:0005385//zinc ion transmembrane transporter activity	GO:0071577//zinc ion transmembrane transport	gi|446309519|ref|WP_000387374.1|/4.7e-188/zinc transporter [Salmonella enterica]
A7J12_04385	705	234.421	527.697	1.17061	Up	5.49e-06	9.68602e-07	known_mRNA	K00684|1|8.4e-137|491.1|seep:I137_09335|leucyl/phenylalanyl-tRNA--protein transferase [EC:2.3.2.6]	-	-	-	gi|447164393|ref|WP_001241649.1|/3.9e-136/leucyl/phenylalanyl-tRNA--protein transferase [Salmonella enterica]
A7J12_15715	330	668.446	1503.92	1.16984	Up	4.25454e-08	5.07208e-09	known_mRNA	K09888|1|1.6e-53|213.4|seeb:SEEB0189_004585|cell division protein ZapA	GO:0005737//cytoplasm;GO:0005886//plasma membrane	-	GO:0007049//cell cycle;GO:0051301//cell division	gi|447198755|ref|WP_001276011.1|/7.3e-53/MULTISPECIES: Z-ring-associated protein [Salmonella]
A7J12_15100	2646	13.6654	30.7112	1.16823	Up	0.0264644	0.0116547	known_mRNA	K12518|1|4.8e-217|759.6|ecp:ECP_2970|outer membrane usher protein PapC	-	-	-	gi|446904541|ref|WP_000981797.1|/0.0e+00/fimbrial protein SteB [Salmonella enterica]
A7J12_22440	426	258.008	578.62	1.1652	Up	1.23626e-10	1.06802e-11	known_mRNA	K13771|1|4.0e-73|278.9|sef:UMN798_4730|Rrf2 family transcriptional regulator, nitric oxide-sensitive transcriptional repressor	-	GO:0003690//double-stranded DNA binding;GO:0051537//2 iron, 2 sulfur cluster binding;GO:0003700//sequence-specific DNA binding transcription factor activity;GO:0005506//iron ion binding	GO:0045892//negative regulation of transcription, DNA-templated	gi|446188915|ref|WP_000266770.1|/1.8e-72/transcriptional regulator [Salmonella enterica]
A7J12_19290	1686	34.994	78.4392	1.16447	Up	0.00150306	0.000452598	known_mRNA	K01972|1|0.0e+00|1133.6|sed:SeD_A4126|DNA ligase (NAD+) [EC:6.5.1.2]	-	GO:0003911//DNA ligase (NAD+) activity	GO:0006260//DNA replication;GO:0006266//DNA ligation;GO:0006281//DNA repair	gi|516035489|ref|WP_017466072.1|/0.0e+00/DNA ligase [Salmonella enterica]
A7J12_12150	1260	16.7876	37.618	1.16403	Up	0.00948703	0.00363522	known_mRNA	K00112|1|6.8e-214|748.0|cko:CKO_00535|glycerol-3-phosphate dehydrogenase subunit B [EC:1.1.5.3]	-	GO:0052591//sn-glycerol-3-phosphate:ubiquinone-8 oxidoreductase activity	GO:0019563//glycerol catabolic process;GO:0006072//glycerol-3-phosphate metabolic process;GO:0055114//oxidation-reduction process	gi|516011536|ref|WP_017442119.1|/6.5e-243/glycerol-3-phosphate dehydrogenase subunit B [Salmonella enterica]
A7J12_04390	1722	907.538	2032.39	1.16314	Up	0.00043311	0.000116398	known_mRNA	K16012|1|1.1e-270|937.2|eclz:LI64_07720|ATP-binding cassette, subfamily C, bacterial CydC	-	-	-	gi|657147389|gb|AID24486.1|/6.5e-311/glutathione ABC transporter ATP-binding protein [Salmonella bongori serovar 48:z41:-- str. RKS3044]
A7J12_21090	663	19.5871	43.8542	1.16281	Up	0.00986727	0.00380116	known_mRNA	-	-	-	-	gi|446715478|ref|WP_000792803.1|/5.3e-127/membrane protein [Salmonella enterica]
A7J12_04610	648	1644.71	3680.75	1.16216	Up	2.72343e-14	1.62648e-15	known_mRNA	K01069|1|2.7e-57|226.9|pha:PSHAa1401|hydroxyacylglutathione hydrolase [EC:3.1.2.6]	-	GO:0016787//hydrolase activity	-	gi|16764357|ref|NP_459972.1|/2.4e-124/metallo-beta-lactamase [Salmonella enterica subsp. enterica serovar Typhimurium str. LT2]
A7J12_10315	1218	39.0517	87.323	1.16097	Up	0.0318552	0.01437	known_mRNA	-	-	-	-	gi|207857385|ref|YP_002244036.1|/5.7e-236/phage portal protein [Salmonella enterica subsp. enterica serovar Enteritidis str. P125109]
A7J12_01860	975	106.276	237.321	1.15903	Up	7.05763e-05	1.59428e-05	known_mRNA	K05882|1|9.6e-115|418.3|bur:Bcep18194_B1321|aryl-alcohol dehydrogenase (NADP+) [EC:1.1.1.91]	-	-	-	gi|444886325|gb|ELY10085.1|/9.0e-184/putative oxidoreductase, partial [Salmonella enterica subsp. enterica serovar Enteritidis str. 436]
A7J12_14485	1521	82.7128	184.215	1.15521	Up	0.000586031	0.000162304	known_mRNA	K12266|1|9.9e-284|980.3|senc:SEET0819_21015|anaerobic nitric oxide reductase transcription regulator	GO:0005622//intracellular	GO:0003677//DNA binding;GO:0005524//ATP binding;GO:0008134//transcription factor binding;GO:0003700//sequence-specific DNA binding transcription factor activity	GO:0000160//phosphorelay signal transduction system;GO:0006355//regulation of transcription, DNA-templated	gi|445932961|ref|WP_000010816.1|/1.8e-284/transcriptional regulator [Salmonella enterica]
A7J12_14895	924	23.3659	51.9045	1.15146	Up	0.00986727	0.00380089	known_mRNA	K08319|1|1.4e-147|527.3|sbg:SBG_2532|putative dehydrogenase [EC:1.1.-.-]	-	GO:0004616//phosphogluconate dehydrogenase (decarboxylating) activity;GO:0051287//NAD binding;GO:0008679//2-hydroxy-3-oxopropionate reductase activity	GO:0055114//oxidation-reduction process	gi|446129103|ref|WP_000206958.1|/5.6e-167/oxidoreductase [Salmonella enterica]
A7J12_10775	546	31.0443	68.8487	1.1491	Up	0.000818007	0.000232145	known_mRNA	K02231|1|4.1e-99|365.5|sega:SPUCDC_0882|adenosylcobinamide kinase / adenosylcobinamide-phosphate guanylyltransferase [EC:2.7.1.156 2.7.7.62]	-	GO:0005525//GTP binding;GO:0005524//ATP binding;GO:0008820//cobinamide phosphate guanylyltransferase activity;GO:0043752	GO:0009236//cobalamin biosynthetic process;GO:0016310//phosphorylation;GO:0051188//cofactor biosynthetic process	gi|446895890|ref|WP_000973146.1|/1.9e-98/adenosylcobinamide kinase [Salmonella enterica]
A7J12_13280	1269	13.5796	30.1055	1.14858	Up	0.0165845	0.0068198	known_mRNA	K03299|1|1.2e-194|684.1|pge:LG71_11150|gluconate:H+ symporter, GntP family	GO:0016021//integral component of membrane	GO:0015128//gluconate transmembrane transporter activity	GO:0035429//gluconate transmembrane transport	gi|501537679|ref|WP_012543388.1|/3.0e-227/gluconate:proton symporter [Salmonella enterica]
A7J12_07105	906	53.0806	117.551	1.14704	Up	0.000127853	3.02512e-05	known_mRNA	K18900|1|5.3e-83|312.8|vpd:VAPA_2c09380|LysR family transcriptional regulator, regulator for bpeEF and oprC	-	GO:0003700//sequence-specific DNA binding transcription factor activity;GO:0003677//DNA binding	GO:0006355//regulation of transcription, DNA-templated	gi|446281340|ref|WP_000359195.1|/1.1e-172/LysR family transcriptional regulator [Salmonella enterica]
A7J12_14325	1065	278.232	616.167	1.14703	Up	0.0281515	0.0125004	known_mRNA	K02001|1|1.2e-198|697.2|set:SEN2655|glycine betaine/proline transport system permease protein	GO:0016021//integral component of membrane;GO:0005886//plasma membrane	GO:0005215//transporter activity	GO:0006865//amino acid transport;GO:0015871//choline transport	gi|446697676|ref|WP_000775022.1|/5.4e-198/glycine betaine transporter membrane protein [Salmonella enterica]
A7J12_06900	129	19.2023	42.5248	1.14702	Up	0.0436893	0.0207889	known_mRNA	-	GO:0016021//integral component of membrane	-	-	gi|447061617|ref|WP_001138873.1|/8.7e-18/hypothetical protein [Salmonella enterica]
A7J12_02255	795	191.141	422.771	1.14524	Up	6.17351e-09	6.55769e-10	known_mRNA	K09973|1|3.0e-122|443.0|ebf:D782_3340|uncharacterized protein	-	GO:0016874//ligase activity	-	gi|195631878|gb|EDX50398.1|/5.3e-150/GumN family protein [Salmonella enterica subsp. enterica serovar Newport str. SL317]
A7J12_03850	1362	218.807	482.463	1.14076	Up	4.55997e-06	7.92044e-07	known_mRNA	K11927|1|1.2e-256|890.2|spq:SPAB_02686|ATP-dependent RNA helicase RhlE [EC:3.6.4.13]	GO:0005737//cytoplasm	GO:0004004//ATP-dependent RNA helicase activity;GO:0003676//nucleic acid binding;GO:0005524//ATP binding	GO:0042255//ribosome assembly	gi|445929217|ref|WP_000007072.1|/2.9e-257/RNA helicase [Salmonella enterica]
A7J12_00525	2664	9307.39	20509.8	1.13986	Up	0.00893963	0.00337656	known_mRNA	K00163|1|0.0e+00|1679.5|srz:AXX16_1338|pyruvate dehydrogenase E1 component [EC:1.2.4.1]	-	-	-	gi|671592955|ref|WP_031568157.1|/0.0e+00/pyruvate dehydrogenase [Salmonella enterica]
A7J12_05485	1833	652.156	1436.83	1.1396	Up	4.73577e-10	4.40436e-11	known_mRNA	K03703|1|0.0e+00|1141.7|kin:AB182_09135|excinuclease ABC subunit C	GO:0005737//cytoplasm;GO:0009380//excinuclease repair complex	GO:0009381//excinuclease ABC activity;GO:0003677//DNA binding	GO:0009432//SOS response;GO:0090305//nucleic acid phosphodiester bond hydrolysis;GO:0006289//nucleotide-excision repair	gi|603416939|gb|AHS31831.1|/0.0e+00/excinuclease ABC subunit C [Salmonella enterica subsp. enterica serovar Enteritidis str. EC20121986]
A7J12_16635	369	353.635	779.04	1.13944	Up	1.19382e-05	2.26953e-06	known_mRNA	-	-	-	-	gi|16766527|ref|NP_462142.1|/3.1e-60/periplasmic protein [Salmonella enterica subsp. enterica serovar Typhimurium str. LT2]
A7J12_15245	1419	31.4358	69.1655	1.13764	Up	0.00258762	0.00083757	known_mRNA	K00879|1|5.0e-245|851.7|cko:CKO_04163|L-fuculokinase [EC:2.7.1.51]	-	GO:0008737;GO:0005524//ATP binding	GO:0046835//carbohydrate phosphorylation;GO:0042355//L-fucose catabolic process	gi|446729473|ref|WP_000806786.1|/2.8e-274/L-fuculokinase [Salmonella enterica]
A7J12_10030	576	384.848	845.673	1.13581	Up	0.000226673	5.67845e-05	known_mRNA	-	GO:0042597//periplasmic space	-	-	gi|378959929|ref|YP_005217415.1|/2.4e-104/YceI like protein [Salmonella enterica subsp. enterica serovar Typhi str. P-stx-12]
A7J12_11560	1170	87.2647	191.378	1.13295	Up	0.000320946	8.32544e-05	known_mRNA	K05846|1|5.6e-178|628.6|cko:CKO_00664|osmoprotectant transport system permease protein	GO:0016021//integral component of membrane;GO:0005886//plasma membrane	-	GO:0006810//transport	gi|516011415|ref|WP_017441998.1|/3.2e-212/osmoprotectant uptake system permease [Salmonella enterica]
A7J12_07550	438	47.8509	104.851	1.13172	Up	0.000143495	3.43773e-05	known_mRNA	K18816|1|4.5e-80|302.0|seg:SG1504|aminoglycoside 6'-N-acetyltransferase I [EC:2.3.1.82]	-	GO:0047663	GO:0046677//response to antibiotic	gi|446277001|ref|WP_000354856.1|/2.1e-79/aminoglycoside N(6')-acetyltransferase [Salmonella enterica]
A7J12_21845	2826	1083.25	2370.66	1.12993	Up	2.0682e-06	3.35193e-07	known_mRNA	K03701|1|0.0e+00|1759.2|ebt:EBL_c36550|excinuclease ABC subunit A	GO:0009380//excinuclease repair complex;GO:0005737//cytoplasm	GO:0008270//zinc ion binding;GO:0003677//DNA binding;GO:0005524//ATP binding;GO:0016887//ATPase activity;GO:0009381//excinuclease ABC activity	GO:0090305//nucleic acid phosphodiester bond hydrolysis;GO:0006289//nucleotide-excision repair;GO:0009432//SOS response	gi|671537697|ref|WP_031521411.1|/0.0e+00/excinuclease ABC subunit A [Cronobacter sp. 1383]
A7J12_20400	900	379.7	830.427	1.12899	Up	2.96451e-07	4.17613e-08	known_mRNA	K03576|1|9.7e-13|79.3|setu:STU288_19980|LysR family transcriptional regulator, regulator for metE and metH	GO:0016021//integral component of membrane;GO:0005886//plasma membrane	-	-	gi|447119001|ref|WP_001196257.1|/9.9e-169/membrane protein [Salmonella enterica]
A7J12_23135	774	229.971	502.58	1.1279	Up	2.07357e-05	4.1169e-06	known_mRNA	K13637|1|3.5e-144|515.8|setu:STU288_22605|GntR family transcriptional regulator, uxu operon transcriptional repressor	-	GO:0003700//sequence-specific DNA binding transcription factor activity;GO:0003677//DNA binding	GO:0006355//regulation of transcription, DNA-templated	gi|446764398|ref|WP_000841654.1|/1.6e-143/transcriptional regulator [Salmonella enterica]
A7J12_01545	1011	82.0562	179.132	1.12634	Up	2.76093e-05	5.65151e-06	known_mRNA	K00426|1|3.6e-173|612.5|cro:ROD_03911|cytochrome d ubiquinol oxidase subunit II [EC:1.10.3.14]	GO:0016021//integral component of membrane	GO:0016491//oxidoreductase activity	GO:0055114//oxidation-reduction process	gi|516034811|ref|WP_017465394.1|/1.3e-193/ubiquinol oxidase subunit II, cyanide insensitive [Salmonella enterica]
A7J12_04115	1212	103.977	226.394	1.12258	Up	1.25822e-06	1.95601e-07	known_mRNA	K03734|1|1.5e-08|65.9|daf:Desaf_1684|FAD:protein FMN transferase [EC:2.7.1.180];K19577|2|2.2e-07|62.0|sals:SLNWT_5636|MFS transporter, DHA1 family, inner membrane transport protein;K08195|3|2.8e-07|61.6|rpj:N234_37755|MFS transporter, AAHS family, 4-hydroxybenzoate transporter;K03449|4|6.3e-07|60.5|vir:X953_19265|MFS transporter, CP family, cyanate transporter;K08223|5|6.3e-07|60.5|btrm:SAMEA3906…	-	-	-	gi|446139568|ref|WP_000217423.1|/1.3e-224/membrane protein [Salmonella enterica]
A7J12_16250	426	1420.89	3091.35	1.12145	Up	4.05222e-07	5.86541e-08	known_mRNA	K03559|1|4.0e-73|278.9|senv:AU39_15265|biopolymer transport protein ExbD	GO:0016021//integral component of membrane;GO:0005886//plasma membrane	GO:0005215//transporter activity	GO:0015031//protein transport	gi|447174220|ref|WP_001251476.1|/1.8e-72/biopolymer transporter ExbD [Salmonella enterica]
A7J12_05400	1485	90.2683	195.49	1.11481	Up	2.49045e-06	4.11007e-07	known_mRNA	K01176|1|7.4e-300|1033.9|sec:SCH_1967|alpha-amylase [EC:3.2.1.1]	-	GO:0004556//alpha-amylase activity;GO:0005509//calcium ion binding	GO:0005975//carbohydrate metabolic process	gi|446718162|ref|WP_000795475.1|/8.6e-303/alpha-amylase [Salmonella enterica]
A7J12_17925	5772	126.317	272.583	1.10965	Up	2.4499e-05	4.96457e-06	known_mRNA	K12516|1|0.0e+00|3855.1|senq:AU40_19010|putative surface-exposed virulence protein	-	-	-	gi|501537694|ref|WP_012543403.1|/0.0e+00/surface-exposed virulence protein BigA [Salmonella enterica]
A7J12_02085	861	129.571	279.561	1.10942	Up	4.15217e-07	6.02903e-08	known_mRNA	K10805|1|1.1e-146|524.2|ear:CCG31406|acyl-CoA thioesterase II [EC:3.1.2.-]	-	-	-	gi|583281619|ref|WP_024158990.1|/1.3e-162/acyl-CoA thioesterase [Salmonella enterica]
A7J12_14215	1401	20.1575	43.4769	1.10893	Up	0.00788921	0.00292766	known_mRNA	K11735|1|4.9e-253|878.2|cama:F384_14505|GABA permease	GO:0016021//integral component of membrane	GO:0015185//gamma-aminobutyric acid transmembrane transporter activity	GO:0003333//amino acid transmembrane transport;GO:0015812//gamma-aminobutyric acid transport	gi|721475755|gb|KGY19343.1|/1.7e-252/gamma-aminobutyrate transporter [Citrobacter koseri]
A7J12_14180	978	26.5011	57.1292	1.10818	Up	0.0202684	0.00862111	known_mRNA	K07795|1|2.3e-185|652.9|senb:BN855_28210|putative tricarboxylic transport membrane protein	GO:0030288//outer membrane-bounded periplasmic space	-	-	gi|446667070|ref|WP_000744416.1|/1.1e-184/tricarboxylic transport membrane protein [Salmonella enterica]
A7J12_15815	759	229.827	495.426	1.10812	Up	0.000562787	0.000155097	known_mRNA	K07387|1|5.5e-126|455.3|cif:AL515_19230|putative metalloprotease [EC:3.4.24.-]	-	GO:0004222//metalloendopeptidase activity	GO:0006508//proteolysis	gi|446624478|ref|WP_000701824.1|/7.9e-135/metalloprotease [Salmonella enterica]
A7J12_20390	1017	446.098	960.132	1.10587	Up	1.03029e-10	8.78344e-12	known_mRNA	K01048|1|2.9e-199|699.1|seh:SeHA_C4288|lysophospholipase [EC:3.1.1.5]	-	-	-	gi|353601646|gb|EHC57229.1|/4.6e-199/Lysophospholipase L2 [Salmonella enterica subsp. enterica serovar Johannesburg str. S5-703]
A7J12_18295	417	153.289	329.738	1.10507	Up	4.9411e-06	8.61623e-07	known_mRNA	-	-	-	-	gi|446748784|ref|WP_000826040.1|/2.3e-72/membrane protein [Salmonella enterica]
A7J12_18315	888	31.9459	68.6359	1.10333	Up	0.00269713	0.000876704	known_mRNA	K05814|1|5.4e-165|585.1|send:DT104_35391|sn-glycerol 3-phosphate transport system permease protein	GO:0055052	GO:0022891//substrate-specific transmembrane transporter activity	GO:0055085//transmembrane transport	gi|446021448|ref|WP_000099303.1|/2.5e-164/glycerol-3-phosphate transporter permease [Salmonella enterica]
A7J12_01730	690	379.132	813.374	1.10122	Up	0.000283785	7.24503e-05	known_mRNA	K07657|1|3.7e-129|465.7|senb:BN855_3930|two-component system, OmpR family, phosphate regulon response regulator PhoB	-	-	-	gi|446036066|ref|WP_000113921.1|/1.7e-128/PhoB family transcriptional regulator [Salmonella enterica]
A7J12_02190	1929	1576.32	3378.38	1.09977	Up	6.04248e-11	5.02398e-12	known_mRNA	K02343|1|0.0e+00|1248.8|senl:IY59_02420|DNA polymerase III subunit gamma/tau [EC:2.7.7.7]	GO:0009360//DNA polymerase III complex	GO:0003887//DNA-directed DNA polymerase activity;GO:0003677//DNA binding;GO:0005524//ATP binding	GO:0006260//DNA replication;GO:0071897//DNA biosynthetic process	gi|446044119|ref|WP_000121974.1|/0.0e+00/DNA polymerase III subunits gamma and tau [Salmonella enterica]
A7J12_04360	678	85.3376	182.782	1.09887	Up	4.2619e-06	7.33471e-07	known_mRNA	-	-	-	-	gi|446020038|ref|WP_000097893.1|/1.5e-121/nicotinamidase [Salmonella enterica]
A7J12_15240	1776	25.7939	55.2377	1.09862	Up	0.00351117	0.00118213	known_mRNA	K01818|1|0.0e+00|1195.6|ses:SARI_04686|L-fucose/D-arabinose isomerase [EC:5.3.1.25 5.3.1.3]	GO:0005737//cytoplasm	GO:0030145//manganese ion binding;GO:0008736	GO:0042355//L-fucose catabolic process	gi|446646780|ref|WP_000724126.1|/0.0e+00/fucose isomerase [Salmonella enterica]
A7J12_02755	198	14.5887	31.2284	1.098	Up	0.0350086	0.0160799	known_mRNA	-	-	-	-	gi|16763978|ref|NP_459593.1|/7.3e-32/cytoplasmic protein [Salmonella enterica subsp. enterica serovar Typhimurium str. LT2]
A7J12_14490	1440	33.7945	72.3148	1.0975	Up	0.000978488	0.000281703	known_mRNA	K12264|1|9.4e-268|927.2|eec:EcWSU1_03525|anaerobic nitric oxide reductase flavorubredoxin	GO:0005737//cytoplasm	GO:0005506//iron ion binding;GO:0009055//electron carrier activity;GO:0016966//nitric oxide reductase activity;GO:0010181//FMN binding	GO:0055114//oxidation-reduction process	gi|445948155|ref|WP_000026010.1|/1.4e-286/nitric oxide reductase [Salmonella enterica]
A7J12_06150	240	47.5479	101.73	1.0973	Up	0.00211737	0.000669912	known_mRNA	-	-	-	-	gi|16765192|ref|NP_460807.1|/3.3e-39/cytoplasmic protein [Salmonella enterica subsp. enterica serovar Typhimurium str. LT2]
A7J12_09140	1359	14.9494	31.9751	1.09686	Up	0.0298965	0.0133434	known_mRNA	K02761|1|2.2e-242|842.8|ecg:E2348C_1865|PTS system, cellobiose-specific IIC component	GO:0016021//integral component of membrane;GO:0005886//plasma membrane	GO:0008982//protein-N(PI)-phosphohistidine-sugar phosphotransferase activity	GO:0009401//phosphoenolpyruvate-dependent sugar phosphotransferase system;GO:0034219//carbohydrate transmembrane transport	gi|445995208|ref|WP_000073063.1|/7.5e-253/PTS N'-diacetylchitobiose transporter subunit IIC [Salmonella enterica]
A7J12_18815	486	207.636	442.923	1.093	Up	4.49069e-06	7.78987e-07	known_mRNA	-	-	GO:0008080//N-acetyltransferase activity	-	gi|446456057|ref|WP_000533912.1|/2.1e-85/N-acetyltransferase GCN5 [Salmonella enterica]
A7J12_12185	1206	23.9331	51.0111	1.0918	Up	0.0188335	0.00795067	known_mRNA	K12661|1|1.5e-242|843.2|sent:TY21A_02910|L-rhamnonate dehydratase [EC:4.2.1.90]	-	GO:0000287//magnesium ion binding;GO:0050032	GO:0009063//cellular amino acid catabolic process	gi|486167283|ref|WP_001530644.1|/6.9e-242/L-rhamnonate dehydratase [Salmonella enterica]
A7J12_06285	579	59.8776	127.483	1.09022	Up	6.68069e-05	1.50609e-05	known_mRNA	K18568|1|1.0e-10|72.0|scy:SCATT_p08980|CoA pyrophosphatase [EC:3.6.1.-]	-	GO:0030145//manganese ion binding;GO:0016818//hydrolase activity, acting on acid anhydrides, in phosphorus-containing anhydrides;GO:0000287//magnesium ion binding	GO:0009132//nucleoside diphosphate metabolic process	gi|446303689|ref|WP_000381544.1|/1.9e-104/NUDIX hydrolase [Salmonella enterica]
A7J12_11055	825	336.573	716.027	1.08909	Up	5.14454e-06	9.02962e-07	known_mRNA	K01710|1|4.3e-07|60.5|aamy:GFC30_523|dTDP-glucose 4,6-dehydratase [EC:4.2.1.46]	-	GO:0050662//coenzyme binding;GO:0003824//catalytic activity	-	gi|514616644|gb|EPI76294.1|/1.8e-156/NAD dependent epimerase/dehydratase family protein [Salmonella enterica subsp. enterica serovar Enteritidis str. 2009K0958]
A7J12_21635	759	250.391	531.464	1.08579	Up	0.000384069	0.000101467	known_mRNA	K03436|1|7.9e-32|142.5|cva:CVAR_1601|DeoR family transcriptional regulator, fructose operon transcriptional repressor;K02444|4|1.5e-30|138.3|pfl:PFL_0502|DeoR family transcriptional regulator, glycerol-3-phosphate regulon repressor	-	-	-	gi|446990915|ref|WP_001068171.1|/1.9e-136/DeoR family transcriptional regulator [Salmonella enterica]
A7J12_05750	1011	303.865	643.897	1.0834	Up	1.91939e-07	2.62074e-08	known_mRNA	K03551|1|6.6e-175|618.2|csk:ES15_1594|holliday junction DNA helicase RuvB [EC:3.6.4.12]	-	GO:0003677//DNA binding;GO:0005524//ATP binding;GO:0009378//four-way junction helicase activity	GO:0009432//SOS response;GO:0032508//DNA duplex unwinding;GO:0006310//DNA recombination;GO:0006281//DNA repair	gi|490519326|ref|WP_004384825.1|/3.0e-174/Holliday junction DNA helicase RuvB [Cronobacter sakazakii]
A7J12_11605	1437	29.7557	63.0232	1.08272	Up	0.00497307	0.00173893	known_mRNA	K15550|1|6.6e-88|329.7|bcai:K788_0002344|outer membrane protein, multidrug efflux system	GO:0016021//integral component of membrane;GO:0009279//cell outer membrane	GO:0005215//transporter activity;GO:0008289//lipid binding	GO:0006810//transport	gi|486185334|ref|WP_001540430.1|/1.9e-270/multidrug resistance outer membrane protein MdtQ [Salmonella enterica]
A7J12_11525	468	125.002	263.341	1.07498	Up	0.000100562	2.32666e-05	known_mRNA	-	-	-	-	gi|446873158|ref|WP_000950414.1|/2.6e-80/hypothetical protein [Salmonella enterica]
A7J12_23315	738	183.661	386.654	1.074	Up	1.60061e-05	3.10124e-06	known_mRNA	K02315|1|5.7e-136|488.4|seno:AU37_22235|DNA replication protein DnaC	GO:0016021//integral component of membrane	GO:0043565//sequence-specific DNA binding;GO:0005524//ATP binding	GO:0006260//DNA replication	gi|446722608|ref|WP_000799921.1|/2.6e-135/DNA replication protein DnaC [Salmonella enterica]
A7J12_06935	1170	621.469	1308.24	1.07387	Up	4.17593e-07	6.07304e-08	known_mRNA	K19804|1|2.8e-209|732.6|efe:EFER_1674|lipopolysaccharide assembly protein B	-	-	-	gi|446814129|ref|WP_000891385.1|/7.2e-220/hypothetical protein [Salmonella enterica]
A7J12_08125	1467	133.855	281.618	1.07306	Up	6.61387e-06	1.18649e-06	known_mRNA	K00040|1|8.4e-280|967.2|sene:IA1_07460|fructuronate reductase [EC:1.1.1.57]	-	GO:0016491//oxidoreductase activity;GO:0050662//coenzyme binding	GO:0019594//mannitol metabolic process;GO:0055114//oxidation-reduction process	gi|516035120|ref|WP_017465703.1|/3.8e-279/D-mannonate oxidoreductase [Salmonella enterica]
A7J12_18120	276	49.144	103.241	1.07093	Up	0.000406452	0.000108029	known_mRNA	K19157|1|3.7e-48|195.3|stm:STM3516|mRNA interferase YafQ [EC:3.1.-.-]	-	GO:0016787//hydrolase activity	-	gi|16766804|ref|NP_462419.1|/1.7e-47/cytoplasmic protein [Salmonella enterica subsp. enterica serovar Typhimurium str. LT2]
A7J12_18125	261	82.2326	172.435	1.06827	Up	0.000338682	8.83953e-05	known_mRNA	K07473|1|3.9e-39|165.2|seeb:SEEB0189_002285|DNA-damage-inducible protein J	-	GO:0000986;GO:0015643//toxic substance binding	GO:0044010	gi|446652367|ref|WP_000729713.1|/1.8e-38/antitoxin [Salmonella enterica]
A7J12_16740	1146	34.5648	72.4422	1.06752	Up	0.000906357	0.00025949	known_mRNA	K00865|1|1.9e-199|699.9|sbv:N643_14200|glycerate 2-kinase [EC:2.7.1.165]	-	GO:0008887//glycerate kinase activity	GO:0031388//organic acid phosphorylation	gi|657148881|gb|AID25978.1|/8.9e-199/glycerate kinase [Salmonella bongori serovar 48:z41:-- str. RKS3044]
A7J12_01420	2562	39.2299	82.2109	1.06737	Up	0.0023093	0.000738008	known_mRNA	K07347|1|0.0e+00|1374.8|cro:ROD_29381|outer membrane usher protein	GO:0016021//integral component of membrane;GO:0009279//cell outer membrane	GO:0005215//transporter activity	GO:0006810//transport	gi|445997489|ref|WP_000075344.1|/0.0e+00/fimbrial outer membrane usher protein StbC [Salmonella enterica]
A7J12_13600	987	85.5291	179.008	1.06553	Up	6.27078e-06	1.12065e-06	known_mRNA	K08970|1|1.5e-46|191.8|ppr:PBPRB0545|nickel/cobalt exporter	GO:0005886//plasma membrane;GO:0016021//integral component of membrane	GO:0046872//metal ion binding;GO:0015099//nickel cation transmembrane transporter activity	GO:0035444//nickel cation transmembrane transport	gi|446033165|ref|WP_000111020.1|/1.8e-187/nickel transporter [Salmonella enterica]
A7J12_18305	1071	65.6351	137.358	1.06541	Up	0.000154603	3.7426e-05	known_mRNA	K05816|1|1.3e-184|650.6|cama:F384_18715|sn-glycerol 3-phosphate transport system ATP-binding protein [EC:3.6.3.20]	GO:0043190//ATP-binding cassette (ABC) transporter complex	GO:0015430//glycerol-3-phosphate-transporting ATPase activity;GO:0005524//ATP binding	GO:0055085//transmembrane transport;GO:0001407//glycerophosphodiester transport;GO:0008643//carbohydrate transport;GO:0015794//glycerol-3-phosphate transport	gi|446830584|ref|WP_000907840.1|/6.8e-201/glycerol-3-phosphate ABC transporter ATP-binding protein [Salmonella enterica]
A7J12_14035	11475	66.3674	138.856	1.06504	Up	0.00340683	0.00114001	known_mRNA	K20276|1|0.0e+00|7525.6|senl:IY59_13590|large repetitive protein	-	-	-	gi|206709839|emb|CAR34191.1|/0.0e+00/large repetitive protein [Salmonella enterica subsp. enterica serovar Enteritidis str. P125109]
A7J12_03170	1665	792.782	1657.42	1.06394	Up	0.0154154	0.00629097	known_mRNA	K01953|1|0.0e+00|1078.2|ebd:ECBD_2988|asparagine synthase (glutamine-hydrolysing) [EC:6.3.5.4]	-	GO:0004066//asparagine synthase (glutamine-hydrolyzing) activity	GO:0006529//asparagine biosynthetic process	gi|545295689|ref|WP_021575959.1|/0.0e+00/asparagine synthetase B [glutamine-hydrolyzing] [Escherichia coli]
A7J12_09705	1245	463.389	967.827	1.06253	Up	2.05349e-08	2.34043e-09	known_mRNA	K09808|1|2.6e-213|746.1|cro:ROD_11851|lipoprotein-releasing system permease protein	-	-	-	gi|502669610|ref|WP_012905469.1|/1.2e-212/transporter [Citrobacter rodentium]
A7J12_03030	474	188.143	392.649	1.06141	Up	0.000234313	5.8829e-05	known_mRNA	K05875|1|4.6e-70|268.9|ypm:YP_1102|methyl-accepting chemotaxis protein II, aspartate sensor receptor	-	-	-	gi|16764030|ref|NP_459645.1|/4.2e-86/cytoplasmic protein [Salmonella enterica subsp. enterica serovar Typhimurium str. LT2]
A7J12_03880	2223	59.6602	124.325	1.05928	Up	0.00186307	0.000578959	known_mRNA	K03442|1|3.3e-126|457.6|hak:KO116_00345|small conductance mechanosensitive channel	GO:0016021//integral component of membrane	-	GO:0055085//transmembrane transport	gi|516011355|ref|WP_017441938.1|/0.0e+00/mechanosensitive channel protein [Salmonella enterica]
A7J12_18095	576	1217.02	2526.58	1.05383	Up	0.0410852	0.0193766	known_mRNA	K07400|1|1.2e-96|357.5|smaf:D781_4350|Fe/S biogenesis protein NfuA	GO:0005759//mitochondrial matrix;GO:0005829//cytosol	GO:0008198//ferrous iron binding;GO:0051537//2 iron, 2 sulfur cluster binding;GO:0051539//4 iron, 4 sulfur cluster binding	GO:0097428//protein maturation by iron-sulfur cluster transfer;GO:0016226//iron-sulfur cluster assembly	gi|446542041|ref|WP_000619387.1|/2.4e-104/MULTISPECIES: Fe/S biogenesis protein NfuA [Salmonella]
A7J12_04980	1377	27.5876	57.2479	1.0532	Up	0.00726924	0.00267108	known_mRNA	K02511|1|1.5e-243|846.7|esc:Entcl_3803|MFS transporter, ACS family, 4-hydroxyphenylacetate permease	GO:0016021//integral component of membrane	GO:1901241	GO:1900754;GO:0055085//transmembrane transport	gi|447208539|ref|WP_001285795.1|/1.1e-262/4-hydroxyphenylacetate permease [Salmonella enterica]
A7J12_09390	348	53.3028	110.473	1.05142	Up	0.000286727	7.34628e-05	known_mRNA	K03652|1|3.7e-16|89.4|btp:D805_0940|DNA-3-methyladenine glycosylase [EC:3.2.2.21]	-	-	-	gi|205352996|ref|YP_002226797.1|/1.0e-60/bacteriophage protein [Salmonella enterica subsp. enterica serovar Gallinarum str. 287/91]
A7J12_14220	678	48.654	100.823	1.0512	Up	0.00334545	0.00111795	known_mRNA	K15735|1|5.6e-122|441.8|seec:CFSAN002050_20255|GntR family transcriptional regulator, carbon starvation induced regulator	-	GO:0003700//sequence-specific DNA binding transcription factor activity;GO:0003677//DNA binding	GO:0006355//regulation of transcription, DNA-templated	gi|446048297|ref|WP_000126152.1|/2.6e-121/transcriptional regulator [Salmonella enterica]
A7J12_13490	2316	165.008	340.88	1.04673	Up	1.41656e-07	1.88574e-08	known_mRNA	K05367|1|0.0e+00|1510.4|ses:SARI_00346|penicillin-binding protein 1C [EC:2.4.1.-]	-	GO:0008658//penicillin binding;GO:0008955//peptidoglycan glycosyltransferase activity	GO:0009252//peptidoglycan biosynthetic process	gi|555271471|ref|WP_023251607.1|/0.0e+00/penicillin-binding protein 1C [Salmonella enterica]
A7J12_02990	642	73.1304	150.842	1.04449	Up	0.00039417	0.000104585	known_mRNA	K00969|1|6.3e-123|444.9|seg:SG0649|nicotinate-nucleotide adenylyltransferase [EC:2.7.7.18]	-	GO:0004515//nicotinate-nucleotide adenylyltransferase activity;GO:0005524//ATP binding	GO:0009435//NAD biosynthetic process	gi|487407255|ref|WP_001675307.1|/2.9e-122/nicotinic acid mononucleotide adenylyltransferase [Salmonella enterica]
A7J12_21830	357	105.131	216.816	1.04429	Up	2.4499e-05	4.96124e-06	known_mRNA	-	-	-	-	gi|16767501|ref|NP_463116.1|/5.1e-60/cytoplasmic protein [Salmonella enterica subsp. enterica serovar Typhimurium str. LT2]
A7J12_04825	414	112.898	232.718	1.04356	Up	4.35051e-05	9.36623e-06	known_mRNA	K06929|1|1.1e-70|270.8|senv:AU39_04860|uncharacterized protein	-	GO:0048037//cofactor binding	-	gi|514610205|gb|EPI69979.1|/4.8e-70/CoA binding domain protein [Salmonella enterica subsp. enterica serovar Enteritidis str. 08-1080]
A7J12_09350	1287	338.967	698.304	1.04271	Up	6.28044e-10	5.96979e-11	known_mRNA	K09786|1|1.1e-248|863.6|senv:AU39_09170|uncharacterized protein	-	-	-	gi|226725751|sp|B5FJG6.1|YEAH_SALDC/5.2e-248/RecName: Full=UPF0229 protein YeaH [Salmonella enterica subsp. enterica serovar Dublin str. CT_02021853]
A7J12_00545	792	54.0633	111.357	1.04247	Up	0.00575065	0.00205277	known_mRNA	-	-	-	-	gi|206707474|emb|CAR31748.1|/3.9e-153/probable secreted protein [Salmonella enterica subsp. enterica serovar Enteritidis str. P125109]
A7J12_21950	690	55.996	115.187	1.04058	Up	0.000435462	0.000117129	known_mRNA	K05339|1|5.2e-30|136.3|hel:HELO_2501|holin-like protein LrgB	GO:0016021//integral component of membrane;GO:0005886//plasma membrane	-	-	gi|446989840|ref|WP_001067096.1|/1.2e-121/LrgB [Salmonella enterica]
A7J12_04260	1014	94.7922	194.842	1.03947	Up	4.54491e-05	9.86268e-06	known_mRNA	K01790|1|2.9e-29|134.4|fnu:FN1847|dTDP-4-dehydrorhamnose 3,5-epimerase [EC:5.1.3.13];K00067|1|2.9e-29|134.4|fnu:FN1847|dTDP-4-dehydrorhamnose reductase [EC:1.1.1.133];K21271|2|1.1e-20|105.9|ccx:COCOR_06367|aurachin B dehydrogenase [EC:1.1.1.394];K00091|3|3.9e-18|97.4|gpb:HDN1F_11040|dihydroflavonol-4-reductase [EC:1.1.1.219]	-	-	-	gi|198244265|ref|YP_002214859.1|/4.8e-196/NAD dependent epimerase/dehydratase family protein [Salmonella enterica subsp. enterica serovar Dublin str. CT_02021853]
A7J12_14905	405	60.3847	124.039	1.03854	Up	0.0011323	0.000330888	known_mRNA	K18131|1|3.6e-07|59.7|paem:U769_02185|MarR family transcriptional regulator, repressor of the mexAB-oprM multidrug resistance operon	-	GO:0003700//sequence-specific DNA binding transcription factor activity;GO:0003677//DNA binding	GO:0006355//regulation of transcription, DNA-templated	gi|486302904|ref|WP_001576335.1|/2.6e-68/transcriptional regulator [Salmonella enterica]
A7J12_08775	3063	43.9364	90.138	1.03672	Up	0.00183143	0.000566085	known_mRNA	K08357|1|0.0e+00|2011.5|ses:SARI_01599|tetrathionate reductase subunit A	-	-	-	gi|445924495|ref|WP_000002350.1|/0.0e+00/tetrathionate reductase subunit A [Salmonella enterica]
A7J12_00650	2547	21.5352	44.1724	1.03645	Up	0.00837337	0.00313405	known_mRNA	K07347|1|0.0e+00|1728.4|set:SEN0180|outer membrane usher protein	-	-	-	gi|447154528|ref|WP_001231784.1|/0.0e+00/fimbrial outer membrane usher protein StiC [Salmonella enterica]
A7J12_00630	663	1896.11	3884.9	1.03484	Up	0.0289852	0.0129036	known_mRNA	K01673|1|1.1e-125|454.1|senr:STMDT2_01731|carbonic anhydrase [EC:4.2.1.1]	-	-	-	gi|205347482|gb|EDZ34113.1|/4.9e-125/carbonate dehydratase [Salmonella enterica subsp. enterica serovar Hadar str. RI_05P066]
A7J12_16970	627	2367.21	4850.02	1.0348	Up	0.000520189	0.000142172	known_mRNA	K02427|1|1.2e-113|414.1|ecoo:ECRM13514_4138|23S rRNA (uridine2552-2'-O)-methyltransferase [EC:2.1.1.166]	GO:0005829//cytosol	GO:0008650//rRNA (uridine-2'-O-)-methyltransferase activity	GO:0000453//enzyme-directed rRNA 2'-O-methylation;GO:0000027//ribosomal large subunit assembly;GO:0051301//cell division	gi|446068120|ref|WP_000145975.1|/5.4e-113/MULTISPECIES: 23S rRNA U2552 2''-O-ribose methyltransferase, SAM-dependent [Enterobacteriaceae]
A7J12_07750	894	377.711	773.245	1.03364	Up	1.74058e-09	1.76954e-10	known_mRNA	K06998|1|2.4e-35|154.5|nde:NIDE2777|trans-2,3-dihydro-3-hydroxyanthranilate isomerase [EC:5.3.3.17]	-	GO:0003824//catalytic activity	GO:0009058//biosynthetic process	gi|386591427|ref|YP_006087827.1|/1.3e-168/Phenazine biosynthesis protein PhzF [Salmonella enterica subsp. enterica serovar Heidelberg str. B182]
A7J12_24015	486	35.1789	71.8816	1.03091	Up	0.00305933	0.00100962	known_mRNA	-	-	-	-	gi|446828350|ref|WP_000905606.1|/3.4e-83/membrane protein [Salmonella enterica]
A7J12_03710	1041	2041.1	4167.35	1.02979	Up	4.96394e-05	1.08625e-05	known_mRNA	K01012|1|2.3e-191|672.9|cko:CKO_02353|biotin synthase [EC:2.8.1.6]	-	GO:0004076//biotin synthase activity;GO:0005506//iron ion binding;GO:0051537//2 iron, 2 sulfur cluster binding;GO:0051539//4 iron, 4 sulfur cluster binding	GO:0009102//biotin biosynthetic process	gi|489039090|ref|WP_002949421.1|/7.1e-195/Biotin synthase [Salmonella enterica]
A7J12_07705	1038	278.224	567.966	1.02956	Up	7.08746e-06	1.28275e-06	known_mRNA	K07119|1|3.1e-196|689.1|ses:SARI_01388|uncharacterized protein	-	-	-	gi|487617667|ref|WP_001736464.1|/1.3e-201/2-alkenal reductase [Salmonella enterica]
A7J12_06965	1992	152.013	310.153	1.02879	Up	1.16384e-05	2.20459e-06	known_mRNA	K14051|1|0.0e+00|1171.0|sbz:A464_1795|c-di-GMP phosphodiesterase Gmr [EC:3.1.4.52]	-	-	-	gi|516035007|ref|WP_017465590.1|/0.0e+00/RNase II stability modulator [Salmonella enterica]
A7J12_21630	273	73.6165	150.017	1.02703	Up	4.49819e-05	9.74078e-06	known_mRNA	-	-	-	-	gi|446477076|ref|WP_000554930.1|/1.3e-42/hypothetical protein [Salmonella enterica]
A7J12_21780	1311	70.1419	142.849	1.02614	Up	0.000285226	7.30131e-05	known_mRNA	-	-	-	-	gi|446962081|ref|WP_001039337.1|/3.1e-248/conjugative transfer protein [Salmonella enterica]
A7J12_04840	549	37.8024	76.942	1.02529	Up	0.0057124	0.00203435	known_mRNA	K06910|1|9.6e-104|380.9|sec:SCH_1033|uncharacterized protein	-	GO:0016301//kinase activity	GO:0016310//phosphorylation	gi|446782160|ref|WP_000859416.1|/4.4e-103/kinase inhibitor [Salmonella enterica]
A7J12_15315	1254	897.506	1821.82	1.02139	Up	4.44721e-08	5.32205e-09	known_mRNA	K01448|1|6.1e-231|804.7|seeh:SEEH1578_01005|N-acetylmuramoyl-L-alanine amidase [EC:3.5.1.28]	GO:0030288//outer membrane-bounded periplasmic space	GO:0008745//N-acetylmuramoyl-L-alanine amidase activity	GO:0009253//peptidoglycan catabolic process	gi|445934064|ref|WP_000011919.1|/2.8e-230/N-acetylmuramoyl-L-alanine amidase [Salmonella enterica]
A7J12_06390	720	303.517	615.952	1.02104	Up	0.00037572	9.88331e-05	known_mRNA	K03603|1|2.1e-135|486.5|spt:SPA1068|GntR family transcriptional regulator, negative regulator for fad regulon and positive regulator of fabA	GO:0005737//cytoplasm	GO:0000062//fatty-acyl-CoA binding;GO:0003677//DNA binding;GO:0003700//sequence-specific DNA binding transcription factor activity	GO:0006355//regulation of transcription, DNA-templated;GO:0019217//regulation of fatty acid metabolic process	gi|446156971|ref|WP_000234826.1|/9.8e-135/fatty acid metabolism regulator [Salmonella enterica]
A7J12_00550	1623	58.6176	118.907	1.02043	Up	0.000339623	8.87186e-05	known_mRNA	-	-	-	-	gi|446096679|ref|WP_000174534.1|/0.0e+00/membrane protein [Salmonella enterica]
A7J12_18105	2079	197.323	400.265	1.02039	Up	8.82405e-06	1.63014e-06	known_mRNA	K00705|1|0.0e+00|1359.7|sbg:SBG_3118|4-alpha-glucanotransferase [EC:2.4.1.25]	-	GO:0004134//4-alpha-glucanotransferase activity	GO:0005977//glycogen metabolic process	gi|516034759|ref|WP_017465342.1|/0.0e+00/4-alpha-glucanotransferase [Salmonella enterica]
A7J12_08330	1404	256.209	519.061	1.01858	Up	0.00836208	0.00312792	known_mRNA	K01679|1|3.6e-248|862.1|cro:ROD_14531|fumarate hydratase, class II [EC:4.2.1.2]	GO:0045239//tricarboxylic acid cycle enzyme complex	GO:0004333//fumarate hydratase activity	GO:0006106//fumarate metabolic process;GO:0006099//tricarboxylic acid cycle	gi|502669860|ref|WP_012905714.1|/1.7e-247/fumarate hydratase [Citrobacter rodentium]
A7J12_19385	2868	89.3564	180.832	1.01701	Up	2.96507e-05	6.12344e-06	known_mRNA	K12678|1|0.0e+00|1930.2|senv:AU39_18470|autotransporter family porin	GO:0019867//outer membrane	-	-	gi|447065778|ref|WP_001143034.1|/0.0e+00/autotransporter MisL [Salmonella enterica]
A7J12_15380	2247	1399.1	2829.35	1.01597	Up	4.22474e-12	3.13942e-13	known_mRNA	K08484|1|0.0e+00|1342.8|kor:AWR26_04610|phosphotransferase system, enzyme I, PtsP [EC:2.7.3.9]	-	GO:0008965//phosphoenolpyruvate-protein phosphotransferase activity	GO:0009401//phosphoenolpyruvate-dependent sugar phosphotransferase system;GO:0016310//phosphorylation	gi|446880637|ref|WP_000957893.1|/0.0e+00/phosphoenolpyruvate-protein phosphotransferase [Salmonella enterica]
A7J12_15395	714	213.999	432.613	1.01547	Up	2.05434e-05	4.06934e-06	known_mRNA	K05794|1|2.3e-09|67.8|rrs:RoseRS_4213|tellurite resistance protein TerC	GO:0016021//integral component of membrane;GO:0005886//plasma membrane	-	-	gi|486302922|ref|WP_001576349.1|/1.2e-124/membrane protein [Salmonella enterica]
A7J12_03700	477	920.017	1854.77	1.0115	Up	1.0468e-10	8.97187e-12	known_mRNA	K06910|1|2.4e-90|336.3|senl:IY59_03885|uncharacterized protein	-	GO:0016301//kinase activity	GO:0016310//phosphorylation	gi|446690057|ref|WP_000767403.1|/1.1e-89/kinase inhibitor protein [Salmonella enterica]
A7J12_22775	1914	187.41	375.871	1.00404	Up	2.5341e-07	3.53515e-08	known_mRNA	K02538|1|7.7e-108|396.4|lin:lin0425|activator of the mannose operon, transcriptional antiterminator;K03491|4|5.9e-68|263.8|lsg:lse_1532|lichenan operon transcriptional antiterminator	-	GO:0008982//protein-N(PI)-phosphohistidine-sugar phosphotransferase activity;GO:0003700//sequence-specific DNA binding transcription factor activity	GO:0034219//carbohydrate transmembrane transport;GO:0009401//phosphoenolpyruvate-dependent sugar phosphotransferase system;GO:0006355//regulation of transcription, DNA-templated	gi|447134886|ref|WP_001212142.1|/0.0e+00/transcription antiterminator BglG [Salmonella enterica]
A7J12_15410	1203	346.165	692.774	1.00092	Up	8.04973e-08	1.01654e-08	known_mRNA	K08227|1|2.0e-210|736.5|ses:SARI_04650|MFS transporter, LPLT family, lysophospholipid transporter	GO:0016021//integral component of membrane;GO:0005886//plasma membrane	GO:0051978//lysophospholipid transporter activity	GO:0051977//lysophospholipid transport;GO:0055085//transmembrane transport	gi|657148698|gb|AID25795.1|/6.0e-214/lysophospholipid transporter LplT [Salmonella bongori serovar 48:z41:-- str. RKS3044]
A7J12_06985	789	6542.45	3271.02	-1.00009	Down	5.87452e-06	1.04448e-06	known_mRNA	K00208|1|1.0e-143|514.2|senc:SEET0819_15230|enoyl-[acyl-carrier protein] reductase I [EC:1.3.1.9 1.3.1.10]	-	GO:0004318//enoyl-[acyl-carrier-protein] reductase (NADH) activity	GO:0030497//fatty acid elongation;GO:0046677//response to antibiotic;GO:0009102//biotin biosynthetic process;GO:0055114//oxidation-reduction process;GO:0051289//protein homotetramerization	gi|446428646|ref|WP_000506501.1|/4.8e-143/enoyl-ACP reductase [Salmonella enterica]
A7J12_17675	192	2838.03	1417.29	-1.00176	Down	1.13011e-07	1.46834e-08	known_mRNA	K02904|1|1.1e-25|120.2|senj:CFSAN001992_16415|large subunit ribosomal protein L29	GO:0022625//cytosolic large ribosomal subunit	GO:0003735//structural constituent of ribosome	GO:0006412//translation	gi|446567396|ref|WP_000644742.1|/4.9e-25/MULTISPECIES: 50S ribosomal protein L29 [Enterobacteriaceae]
A7J12_21060	1332	2632.53	1314.35	-1.0021	Down	0.00843926	0.00316448	known_mRNA	K03667|1|6.7e-236|821.2|ent:Ent638_4042|ATP-dependent HslUV protease ATP-binding subunit HslU	GO:0009376//HslUV protease complex	GO:0016887//ATPase activity;GO:0005524//ATP binding;GO:0070011//peptidase activity, acting on L-amino acid peptides	GO:0043335//protein unfolding;GO:0006508//proteolysis	gi|447216096|ref|WP_001293352.1|/1.0e-246/ATP-dependent protease ATP-binding subunit HslU [Salmonella enterica]
A7J12_05335	1005	134.61	67.0344	-1.00581	Down	0.000102252	2.36809e-05	known_mRNA	K02416|1|3.2e-190|669.1|sbz:A464_2124|flagellar motor switch protein FliM	GO:0005886//plasma membrane;GO:0009425//bacterial-type flagellum basal body	GO:0003774//motor activity	GO:0050918//positive chemotaxis;GO:0071973//bacterial-type flagellum-dependent cell motility	gi|434957355|gb|ELL51001.1|/1.5e-189/flagellar motor switch protein FliM, partial [Salmonella enterica subsp. enterica serovar Enteritidis str. SE30663]
A7J12_02620	1395	450.355	224.039	-1.00731	Down	1.56952e-05	3.03385e-06	known_mRNA	K11732|1|1.3e-253|880.2|cfd:CFNIH1_12950|phenylalanine-specific permease	GO:0016021//integral component of membrane	GO:0015171//amino acid transmembrane transporter activity	GO:0006865//amino acid transport;GO:0003333//amino acid transmembrane transport	gi|394718611|gb|EJF24232.1|/4.5e-253/phenylalanine-specific permease [Citrobacter sp. A1]
A7J12_19055	1056	494.647	246.015	-1.00765	Down	7.64079e-07	1.14429e-07	known_mRNA	K06145|1|3.8e-173|612.5|cro:ROD_42121|LacI family transcriptional regulator, gluconate utilization system Gnt-I transcriptional repressor	-	GO:0003700//sequence-specific DNA binding transcription factor activity;GO:0003677//DNA binding	GO:0006355//regulation of transcription, DNA-templated	gi|446904295|ref|WP_000981551.1|/1.0e-193/GntR family transcriptional regulator [Salmonella enterica]
A7J12_03580	699	54.7815	27.2052	-1.00981	Down	0.0169073	0.00699493	known_mRNA	K05966|1|1.5e-24|118.2|kpe:KPK_4711|triphosphoribosyl-dephospho-CoA synthase [EC:2.4.2.52]	-	GO:0005524//ATP binding;GO:0046917//triphosphoribosyl-dephospho-CoA synthase activity	GO:0016310//phosphorylation	gi|529220252|ref|YP_008381465.1|/1.1e-130/membrane protein [Salmonella enterica subsp. enterica serovar Pullorum str. S06004]
A7J12_06525	948	7595.71	3770.61	-1.01039	Down	0.00137626	0.000409081	known_mRNA	K00948|1|9.8e-173|610.9|seb:STM474_1799|ribose-phosphate pyrophosphokinase [EC:2.7.6.1]	GO:0005737//cytoplasm	GO:0005524//ATP binding;GO:0000287//magnesium ion binding;GO:0016301//kinase activity;GO:0004749//ribose phosphate diphosphokinase activity	GO:0009156//ribonucleoside monophosphate biosynthetic process;GO:0009165//nucleotide biosynthetic process;GO:0006015//5-phosphoribose 1-diphosphate biosynthetic process;GO:0016310//phosphorylation	gi|493873811|ref|WP_006820258.1|/1.3e-171/ribose-phosphate pyrophosphokinase [Yokenella regensburgei]
A7J12_19015	363	141.119	70.0477	-1.0105	Down	0.00351008	0.00118096	known_mRNA	K14762|1|1.1e-58|230.7|sega:SPUCDC_3862|ribosome-associated protein	-	-	-	gi|16766974|ref|NP_462589.1|/4.9e-58/cytoplasmic protein [Salmonella enterica subsp. enterica serovar Typhimurium str. LT2]
A7J12_15740	894	317.931	157.697	-1.01156	Down	0.00179417	0.000552114	known_mRNA	K05596|1|1.3e-166|590.5|sega:SPUCDC_3050|LysR family transcriptional regulator, chromosome initiation inhibitor	-	GO:0003700//sequence-specific DNA binding transcription factor activity;GO:0003677//DNA binding	GO:0006355//regulation of transcription, DNA-templated	gi|446751092|ref|WP_000828348.1|/6.0e-166/chromosome replication initiation inhibitor protein [Salmonella enterica]
A7J12_21395	498	16576.9	8220.67	-1.01185	Down	0.01682	0.00693868	known_mRNA	K02864|1|6.5e-83|311.6|sef:UMN798_4496|large subunit ribosomal protein L10	-	-	-	gi|447129947|ref|WP_001207203.1|/3.0e-82/MULTISPECIES: 50S ribosomal protein L10 [Enterobacteriaceae]
A7J12_07170	687	173.9	86.1652	-1.01308	Down	0.000202913	4.99998e-05	known_mRNA	K04567|1|4.8e-20|103.2|sng:SNE_A16900|lysyl-tRNA synthetase, class II [EC:6.1.1.6];K01874|2|3.0e-06|57.4|agw:QT03_C0001G1332|methionyl-tRNA synthetase [EC:6.1.1.10]	-	GO:0003723//RNA binding;GO:0005524//ATP binding;GO:0004826//phenylalanine-tRNA ligase activity	-	gi|204323130|gb|EDZ08326.1|/1.4e-127/B3/4 domain protein [Salmonella enterica subsp. enterica serovar Javiana str. GA_MM04042433]
A7J12_23905	351	102.416	50.6996	-1.0144	Down	0.000975735	0.000280688	known_mRNA	K07687|1|2.0e-06|57.0|pfc:PflA506_4311|two-component system, NarL family, captular synthesis response regulator RcsB	-	GO:0003677//DNA binding	GO:0006355//regulation of transcription, DNA-templated	gi|435334413|gb|ELP04988.1|/1.9e-59/putative regulatory protein, partial [Salmonella enterica subsp. enterica serovar Enteritidis str. 50-5646]
A7J12_21065	531	663.077	327.742	-1.01661	Down	0.00305933	0.00100978	known_mRNA	K01419|1|2.1e-92|343.2|sem:STMDT12_C42390|ATP-dependent HslUV protease, peptidase subunit HslV [EC:3.4.25.2]	GO:0009376//HslUV protease complex;GO:0005777//peroxisome;GO:0005839//proteasome core complex	GO:0046872//metal ion binding;GO:0004298//threonine-type endopeptidase activity;GO:0004631//phosphomevalonate kinase activity	GO:0019287//isopentenyl diphosphate biosynthetic process, mevalonate pathway;GO:0051603//proteolysis involved in cellular protein catabolic process;GO:0016310//phosphorylation;GO:0006695//cholesterol biosynthetic process	gi|446130385|ref|WP_000208240.1|/9.8e-92/ATP-dependent protease [Salmonella enterica]
A7J12_06955	753	585.873	289.169	-1.01868	Down	4.02652e-06	6.87455e-07	known_mRNA	K02081|1|1.6e-32|144.8|stek:AXG53_11710|DeoR family transcriptional regulator, aga operon transcriptional repressor;K02436|2|7.9e-32|142.5|stq:Spith_1348|DeoR family transcriptional regulator, galactitol utilization operon repressor	GO:0005622//intracellular	GO:0003700//sequence-specific DNA binding transcription factor activity;GO:0003677//DNA binding	GO:0006355//regulation of transcription, DNA-templated	gi|447011337|ref|WP_001088593.1|/5.1e-134/DeoR family transcriptional regulator [Salmonella enterica]
A7J12_05730	522	1173.91	579.145	-1.01933	Down	3.49986e-10	3.18314e-11	known_mRNA	K01159|1|2.2e-89|333.2|sent:TY21A_04990|crossover junction endodeoxyribonuclease RuvC [EC:3.1.22.4]	GO:0048476//Holliday junction resolvase complex	GO:0003676//nucleic acid binding;GO:0008821//crossover junction endodeoxyribonuclease activity;GO:0000287//magnesium ion binding	GO:0071932//replication fork reversal;GO:0090305//nucleic acid phosphodiester bond hydrolysis;GO:0000725//recombinational repair	gi|435331385|gb|ELP02539.1|/4.5e-89/Holliday junction resolvase, partial [Salmonella enterica subsp. enterica serovar Enteritidis str. 50-5646]
A7J12_13995	591	4270.65	2106.49	-1.01962	Down	1.86572e-07	2.54319e-08	known_mRNA	K03687|1|1.9e-102|376.7|sej:STMUK_2716|molecular chaperone GrpE	GO:0005737//cytoplasm	GO:0042803//protein homodimerization activity;GO:0051087//chaperone binding;GO:0000774//adenyl-nucleotide exchange factor activity	GO:0006457//protein folding;GO:0050790//regulation of catalytic activity	gi|353077159|gb|EHB42919.1|/2.1e-111/DNA repair protein RecN [Salmonella enterica subsp. enterica serovar Infantis str. SARB27]
A7J12_00705	456	5757.2	2838.79	-1.02009	Down	4.73046e-06	8.22735e-07	known_mRNA	K06204|1|5.5e-81|305.1|sega:SPUCDC_0202|DnaK suppressor protein	-	-	-	gi|503934684|ref|WP_014168678.1|/2.5e-80/MULTISPECIES: transcriptional regulator [Enterobacteriaceae]
A7J12_00615	1611	2613.15	1288.02	-1.02064	Down	0.00256729	0.000829818	known_mRNA	K14588|1|4.7e-284|981.5|cif:AL515_05410|blue copper oxidase	-	-	-	gi|446868797|ref|WP_000946053.1|/0.0e+00/multicopper oxidase [Salmonella enterica]
A7J12_09585	240	64.2645	31.6565	-1.02152	Down	0.004169	0.00142546	known_mRNA	K12149|1|6.9e-06|54.7|opo:DSM2777_14910|DNA-damage-inducible protein I	-	-	GO:0009405//pathogenesis	gi|486296521|ref|WP_001574486.1|/2.4e-37/virulence protein MsgA [Salmonella enterica]
A7J12_12480	552	986.659	485.05	-1.02442	Down	1.02621e-09	1.00352e-10	known_mRNA	K07095|1|1.0e-100|370.9|setc:CFSAN001921_05055|uncharacterized protein	-	GO:0046872//metal ion binding;GO:0016787//hydrolase activity	-	gi|446695112|ref|WP_000772458.1|/4.6e-100/phosphodiesterase [Salmonella enterica]
A7J12_23215	921	309.288	151.965	-1.02521	Down	0.000150333	3.6324e-05	known_mRNA	-	-	-	-	gi|447202986|ref|WP_001280242.1|/4.0e-173/transporter [Salmonella enterica]
A7J12_18075	237	204.753	100.515	-1.02648	Down	0.00282176	0.000923649	known_mRNA	K07490|1|2.3e-38|162.5|sec:SCH_3439|ferrous iron transport protein C	-	GO:0003677//DNA binding;GO:0051536//iron-sulfur cluster binding;GO:0005506//iron ion binding	GO:0006355//regulation of transcription, DNA-templated	gi|446079732|ref|WP_000157587.1|/1.1e-37/iron transporter [Salmonella enterica]
A7J12_09670	1137	750.98	367.649	-1.03044	Down	5.75866e-08	7.04901e-09	known_mRNA	K11072|1|6.8e-213|744.6|spq:SPAB_02289|spermidine/putrescine transport system ATP-binding protein [EC:3.6.3.31]	GO:0043190//ATP-binding cassette (ABC) transporter complex	GO:0015595;GO:0005524//ATP binding;GO:0015594	GO:0015847//putrescine transport;GO:1903711	gi|446453752|ref|WP_000531607.1|/3.1e-212/putrescine/spermidine ABC transporter ATPase [Salmonella enterica]
A7J12_12840	2190	193.955	94.9451	-1.03055	Down	0.00291502	0.000956834	known_mRNA	K21023|1|1.3e-37|163.3|aca:ACP_0922|diguanylate cyclase [EC:2.7.7.65]	GO:0016021//integral component of membrane	-	-	gi|194451678|ref|YP_002046479.1|/0.0e+00/diguanylate cyclase [Salmonella enterica subsp. enterica serovar Heidelberg str. SL476]
A7J12_06220	210	2549.65	1246.32	-1.03263	Down	2.34454e-05	4.71367e-06	known_mRNA	K03704|1|1.7e-32|142.9|kpne:KU54_009620|cold shock protein (beta-ribbon, CspA family)	GO:0005829//cytosol;GO:0016020//membrane	GO:0003723//RNA binding;GO:0051087//chaperone binding;GO:0003697//single-stranded DNA binding;GO:0001072//RNA binding transcription antitermination factor activity	GO:0060567//negative regulation of DNA-templated transcription, termination;GO:0031564//transcription antitermination	gi|502670252|ref|WP_012906098.1|/7.7e-32/MULTISPECIES: cold-shock protein [Enterobacteriaceae]
A7J12_19085	468	2735.25	1335.98	-1.03378	Down	9.4458e-06	1.76126e-06	known_mRNA	K03071|1|4.2e-84|315.5|sej:STMUK_3687|preprotein translocase subunit SecB	GO:0005737//cytoplasm;GO:0016021//integral component of membrane	GO:0051082//unfolded protein binding	GO:0006457//protein folding;GO:0051262//protein tetramerization;GO:0015031//protein transport	gi|445925515|ref|WP_000003370.1|/1.9e-83/preprotein translocase subunit SecB [Salmonella enterica]
A7J12_18555	1590	290.589	141.775	-1.03538	Down	0.000113679	2.65864e-05	known_mRNA	-	GO:0016021//integral component of membrane	-	-	gi|446107141|ref|WP_000184996.1|/1.5e-305/membrane protein [Salmonella enterica]
A7J12_03025	1929	457.308	223.043	-1.03584	Down	3.68564e-07	5.27601e-08	known_mRNA	K02688|1|5.8e-87|327.0|pmos:O165_007875|transcriptional regulator, propionate catabolism operon regulatory protein	GO:0005622//intracellular	GO:0018675//(S)-limonene 6-monooxygenase activity;GO:0000156//phosphorelay response regulator activity;GO:0003677//DNA binding;GO:0005524//ATP binding;GO:0008134//transcription factor binding	GO:0000160//phosphorelay signal transduction system;GO:0055114//oxidation-reduction process;GO:0006355//regulation of transcription, DNA-templated	gi|446966926|ref|WP_001044182.1|/0.0e+00/sigma-54 dependent transcriptional regulator [Salmonella enterica]
A7J12_08325	930	98.3547	47.9424	-1.03669	Down	0.000245969	6.20669e-05	known_mRNA	K10748|1|3.5e-175|619.0|sel:SPUL_1284|DNA replication terminus site-binding protein	GO:0005737//cytoplasm	GO:0003677//DNA binding	GO:0006274	gi|446014642|ref|WP_000092497.1|/2.5e-175/DNA-binding protein [Salmonella enterica]
A7J12_17565	414	503.206	244.918	-1.03885	Down	0.00203462	0.000640023	known_mRNA	K03282|1|4.4e-69|265.4|sef:UMN798_3710|large conductance mechanosensitive channel	GO:0005886//plasma membrane;GO:0016021//integral component of membrane	GO:0008381//mechanically-gated ion channel activity	GO:0009992//cellular water homeostasis;GO:0034220//ion transmembrane transport	gi|445930264|ref|WP_000008119.1|/2.0e-68/large-conductance mechanosensitive channel [Salmonella enterica]
A7J12_04375	219	518.622	252.307	-1.03951	Down	0.000450778	0.000121557	known_mRNA	K02518|1|3.5e-33|145.2|eal:EAKF1_ch0587|translation initiation factor IF-1	-	-	-	gi|446962931|ref|WP_001040187.1|/1.6e-32/MULTISPECIES: translation initiation factor IF-1 [Enterobacteriaceae]
A7J12_12640	1215	4593.62	2231.97	-1.04131	Down	2.63329e-05	5.36622e-06	known_mRNA	K00647|1|7.3e-229|797.7|seno:AU37_11955|3-oxoacyl-[acyl-carrier-protein] synthase I [EC:2.3.1.41]	-	GO:0004315//3-oxoacyl-[acyl-carrier-protein] synthase activity	GO:0008152//metabolic process	gi|446739905|ref|WP_000817161.1|/3.3e-228/3-oxoacyl-ACP synthase [Salmonella enterica]
A7J12_08055	435	49.9547	24.2192	-1.04447	Down	0.0228626	0.00989134	known_mRNA	K03712|1|4.6e-77|292.0|stm:STM1520|MarR family transcriptional regulator, multiple antibiotic resistance protein MarR	-	GO:0003700//sequence-specific DNA binding transcription factor activity;GO:0044212//transcription regulatory region DNA binding	GO:0006355//regulation of transcription, DNA-templated;GO:0046677//response to antibiotic	gi|446766178|ref|WP_000843434.1|/2.1e-76/transcriptional regulator [Salmonella enterica]
A7J12_04800	2154	338.471	163.453	-1.05015	Down	0.000362638	9.50614e-05	known_mRNA	-	GO:0016021//integral component of membrane	-	-	gi|391321425|gb|EIQ78148.1|/0.0e+00/inner membrane protein yccS [Shigella flexneri 1235-66]
A7J12_23810	264	1260.33	605.953	-1.05653	Down	1.37831e-05	2.64854e-06	known_mRNA	K02968|1|1.4e-39|166.8|sens:Q786_00215|small subunit ribosomal protein S20	GO:0005840//ribosome	GO:0003735//structural constituent of ribosome;GO:0019843//rRNA binding	GO:0006412//translation	gi|486152460|ref|WP_001518655.1|/6.3e-39/MULTISPECIES: 30S ribosomal protein S20 [Enterobacteriaceae]
A7J12_05810	642	1413.2	678.487	-1.05858	Down	9.01671e-07	1.36885e-07	known_mRNA	K01625|1|5.6e-103|378.6|srr:SerAS9_2859|2-dehydro-3-deoxyphosphogluconate aldolase / (4S)-4-hydroxy-2-oxoglutarate aldolase [EC:4.1.2.14 4.1.3.42]	-	GO:0008675//2-dehydro-3-deoxy-phosphogluconate aldolase activity;GO:0008948//oxaloacetate decarboxylase activity;GO:0008700//4-hydroxy-2-oxoglutarate aldolase activity	GO:0008152//metabolic process	gi|446723181|ref|WP_000800494.1|/5.0e-114/ketohydroxyglutarate aldolase [Salmonella enterica]
A7J12_06945	327	109.922	52.663	-1.06161	Down	0.000220945	5.51984e-05	known_mRNA	K03113|1|7.1e-54|214.5|see:SNSL254_A1830|translation initiation factor 1	-	GO:0003743//translation initiation factor activity	GO:0006413//translational initiation;GO:0006417//regulation of translation	gi|447207943|ref|WP_001285199.1|/3.2e-53/translation initiation factor Sui1 [Salmonella enterica]
A7J12_01320	402	1606.65	769.165	-1.06269	Down	0.000303843	7.82637e-05	known_mRNA	K11926|1|2.6e-74|282.7|seec:CFSAN002050_08195|sigma factor-binding protein Crl	GO:0005737//cytoplasm	GO:0003677//DNA binding	GO:0045893//positive regulation of transcription, DNA-templated	gi|554424210|gb|ESJ50056.1|/1.2e-73/DNA-binding transcriptional regulator Crl, partial [Salmonella enterica subsp. enterica serovar London str. CFSAN001081]
A7J12_18200	756	233.296	111.639	-1.06332	Down	2.89716e-06	4.82089e-07	known_mRNA	K13641|1|3.4e-35|153.7|ead:OV14_a0420|IclR family transcriptional regulator, acetate operon repressor	-	GO:0003677//DNA binding;GO:0003700//sequence-specific DNA binding transcription factor activity	GO:0045892//negative regulation of transcription, DNA-templated	gi|446647207|ref|WP_000724553.1|/2.2e-137/IclR family transcriptional regulator [Salmonella enterica]
A7J12_21280	1101	193.235	92.4316	-1.0639	Down	0.0146146	0.00591312	known_mRNA	K00557|1|9.6e-196|687.6|elp:P12B_c4086|tRNA (uracil-5-)-methyltransferase [EC:2.1.1.35]	-	-	-	gi|446109120|ref|WP_000186975.1|/1.6e-208/tRNA (uracil-5-)-methyltransferase [Salmonella enterica]
A7J12_07350	339	30.1003	14.3971	-1.064	Down	0.0347712	0.015947	known_mRNA	K03297|1|1.0e-55|220.7|senn:SN31241_27320|small multidrug resistance pump	GO:0016021//integral component of membrane;GO:0005886//plasma membrane	-	GO:0006810//transport	gi|195634015|gb|EDX52367.1|/4.7e-55/multidrug transporter EmrE [Salmonella enterica subsp. enterica serovar Newport str. SL317]
A7J12_19225	237	3835.05	1829.49	-1.0678	Down	1.37606e-06	2.16745e-07	known_mRNA	K02902|1|2.0e-37|159.5|sty:STY4066|large subunit ribosomal protein L28	GO:0022625//cytosolic large ribosomal subunit	GO:0003735//structural constituent of ribosome	GO:0006412//translation	gi|486153883|ref|WP_001519051.1|/9.0e-37/50S ribosomal protein L28 [Salmonella enterica]
A7J12_14475	774	438.644	209.046	-1.06923	Down	0.0113759	0.00446472	known_mRNA	K02468|1|3.1e-140|502.7|sej:STMUK_2826|DeoR family transcriptional regulator, glucitol operon repressor	GO:0005622//intracellular;GO:0016021//integral component of membrane	GO:0003700//sequence-specific DNA binding transcription factor activity;GO:0003677//DNA binding	GO:0006355//regulation of transcription, DNA-templated	gi|446727223|ref|WP_000804536.1|/1.4e-139/transcriptional regulator [Salmonella enterica]
A7J12_00845	1302	120.588	57.4516	-1.06966	Down	0.000135373	3.22463e-05	known_mRNA	K08173|1|1.3e-244|850.1|spt:SPA0218|MFS transporter, MHS family, metabolite:H+ symporter;K08172|3|1.8e-92|344.7|sno:Snov_0238|MFS transporter, MHS family, shikimate and dehydroshikimate transport protein	-	-	-	gi|445939326|ref|WP_000017181.1|/5.5e-245/MFS transporter [Salmonella enterica]
A7J12_08500	1098	431.594	205.618	-1.0697	Down	0.000255071	6.47127e-05	known_mRNA	K10680|1|9.0e-194|681.0|cama:F384_06465|N-ethylmaleimide reductase [EC:1.-.-.-]	-	GO:0016491//oxidoreductase activity;GO:0010181//FMN binding	GO:0055114//oxidation-reduction process	gi|446015078|ref|WP_000092933.1|/1.4e-209/N-ethylmaleimide reductase [Salmonella enterica]
A7J12_10650	405	520.704	248.054	-1.06981	Down	0.000292725	7.50663e-05	known_mRNA	K03746|1|1.8e-67|260.0|seep:I137_04100|DNA-binding protein H-NS	GO:0005622//intracellular	GO:0003677//DNA binding;GO:0046983//protein dimerization activity	GO:0006355//regulation of transcription, DNA-templated	gi|447210115|ref|WP_001287371.1|/8.4e-67/DNA-binding protein [Salmonella enterica]
A7J12_22015	1311	1050.8	500.504	-1.07004	Down	0.00493756	0.00172314	known_mRNA	K11102|1|4.2e-222|775.4|ccon:AFK62_17725|proton glutamate symport protein	GO:0016021//integral component of membrane	GO:0015293//symporter activity	GO:0015813//L-glutamate transport;GO:0015810//aspartate transport;GO:0055085//transmembrane transport	gi|446715957|ref|WP_000793278.1|/2.9e-238/proton glutamate symport protein [Salmonella enterica]
A7J12_07625	1965	970.581	460.581	-1.07539	Down	8.99941e-08	1.14742e-08	known_mRNA	K08303|1|0.0e+00|1256.9|sbg:SBG_1431|putative protease [EC:3.4.-.-]	-	GO:0008233//peptidase activity	GO:0006508//proteolysis	gi|447172489|ref|WP_001249745.1|/0.0e+00/protease [Salmonella enterica]
A7J12_18595	930	374.272	177.526	-1.07606	Down	0.000843667	0.000240388	known_mRNA	K00874|1|1.5e-162|577.0|cif:AL515_00190|2-dehydro-3-deoxygluconokinase [EC:2.7.1.45]	-	GO:0016301//kinase activity;GO:0016773//phosphotransferase activity, alcohol group as acceptor	GO:0016310//phosphorylation	gi|445959731|ref|WP_000037586.1|/4.0e-173/ketodeoxygluconokinase [Salmonella enterica]
A7J12_08310	1152	656.999	311.164	-1.07822	Down	0.000303713	7.8161e-05	known_mRNA	K14062|1|1.3e-227|793.5|sena:AU38_08155|outer membrane protein N	GO:0016020//membrane	GO:0015288//porin activity	GO:0055085//transmembrane transport	gi|446747064|ref|WP_000824320.1|/6.0e-227/outer membrane porin protein C [Salmonella enterica]
A7J12_17760	2115	60898.4	28820.9	-1.07929	Down	3.17723e-05	6.62677e-06	known_mRNA	K02355|1|0.0e+00|1365.5|smw:SMWW4_v1c45080|elongation factor G	GO:0005737//cytoplasm	GO:0003746//translation elongation factor activity;GO:0005525//GTP binding;GO:0003924//GTPase activity	GO:0006414//translational elongation	gi|668719339|gb|KFC04945.1|/0.0e+00/translation elongation factor G [Trabulsiella guamensis ATCC 49490]
A7J12_07930	1509	38.9676	18.4382	-1.07958	Down	0.0100991	0.00390596	known_mRNA	K03391|1|4.4e-58|230.7|mjl:Mjls_2883|pentachlorophenol monooxygenase [EC:1.14.13.50];K14252|4|6.6e-46|190.3|sbh:SBI_06866|6-methylpretetramide 4-monooxygenase / 4-hydroxy-6-methylpretetramide 12a-monooxygenase [EC:1.14.13.232 1.14.13.233];K16037|5|1.9e-45|188.7|sen:SACE_6588|4,5-epoxidase	-	GO:0071949//FAD binding;GO:0016491//oxidoreductase activity	GO:0055114//oxidation-reduction process	gi|514605542|gb|EPI65490.1|/1.0e-295/FAD binding domain protein [Salmonella enterica subsp. enterica serovar Enteritidis str. 08-1080]
A7J12_02925	204	75.3141	35.6302	-1.07982	Down	0.00884487	0.00333271	known_mRNA	K03425|1|1.1e-28|130.2|sec:SCH_0661|sec-independent protein translocase protein TatE	GO:0005887//integral component of plasma membrane;GO:0033281//TAT protein transport complex	GO:0008320//protein transmembrane transporter activity	GO:0043953;GO:0009306//protein secretion	gi|446426084|ref|WP_000503939.1|/5.0e-28/preprotein translocase subunit TatE [Salmonella enterica]
A7J12_01645	1095	1565.36	739.978	-1.08094	Down	1.35144e-07	1.7898e-08	known_mRNA	K01921|1|1.6e-187|660.2|cko:CKO_02797|D-alanine-D-alanine ligase [EC:6.3.2.4]	-	-	-	gi|538460320|ref|WP_020999994.1|/6.7e-204/D-alanine--D-alanine ligase [Salmonella enterica]
A7J12_03535	1053	2447.48	1154.44	-1.0841	Down	0.00555575	0.00196674	known_mRNA	K01626|1|1.3e-186|657.1|eas:Entas_1226|3-deoxy-7-phosphoheptulonate synthase [EC:2.5.1.54]	-	GO:0003849//3-deoxy-7-phosphoheptulonate synthase activity	GO:0008652//cellular amino acid biosynthetic process;GO:0009423//chorismate biosynthetic process;GO:0009073//aromatic amino acid family biosynthetic process	gi|693138591|ref|WP_032280540.1|/4.5e-189/phospho-2-dehydro-3-deoxyheptonate aldolase [Escherichia coli]
A7J12_23655	1140	1314.43	617.67	-1.08953	Down	0.000209232	5.17598e-05	known_mRNA	K03686|1|1.2e-209|733.8|sfl:SF0015|molecular chaperone DnaJ	GO:0005737//cytoplasm	GO:0031072//heat shock protein binding;GO:0005524//ATP binding;GO:0051082//unfolded protein binding;GO:0008270//zinc ion binding	GO:0006260//DNA replication;GO:0006457//protein folding;GO:0009408//response to heat	gi|447041757|ref|WP_001119013.1|/4.4e-222/molecular chaperone DnaJ [Salmonella enterica]
A7J12_12240	336	56.732	26.6486	-1.0901	Down	0.00686066	0.00250843	known_mRNA	K12962|1|1.8e-57|226.5|sel:SPUL_0588|undecaprenyl phosphate-alpha-L-ara4N flippase subunit ArnE	GO:0005887//integral component of plasma membrane	GO:0022891//substrate-specific transmembrane transporter activity	GO:0055085//transmembrane transport;GO:0009103//lipopolysaccharide biosynthetic process;GO:0009245//lipid A biosynthetic process	gi|446502725|ref|WP_000580579.1|/8.5e-57/4-amino-4-deoxy-L-arabinose-phospho-UDP flippase subunit E [Salmonella enterica]
A7J12_13835	1038	621.495	291.61	-1.0917	Down	4.19016e-06	7.19214e-07	known_mRNA	K03214|1|6.1e-200|701.4|seen:SE451236_19490|RNA methyltransferase, TrmH family [EC:2.1.1.-]	GO:0005829//cytosol	GO:0070039//rRNA (guanosine-2'-O-)-methyltransferase activity;GO:0003723//RNA binding	GO:0000453//enzyme-directed rRNA 2'-O-methylation	gi|486302880|ref|WP_001576311.1|/2.8e-199/methyltransferase [Salmonella enterica]
A7J12_23860	687	58.8997	27.6253	-1.09227	Down	0.0152818	0.0062214	known_mRNA	K07702|1|3.6e-124|449.1|senq:AU40_00285|two-component system, CitB family, response regulator CitB	GO:0016021//integral component of membrane;GO:0005737//cytoplasm	GO:0001071//nucleic acid binding transcription factor activity;GO:0003677//DNA binding	GO:0000160//phosphorelay signal transduction system;GO:0006355//regulation of transcription, DNA-templated;GO:0009605//response to external stimulus	gi|446299551|ref|WP_000377406.1|/1.6e-123/chemotaxis protein CheY [Salmonella enterica]
A7J12_22815	2709	663.53	310.391	-1.09607	Down	5.02299e-06	8.77048e-07	known_mRNA	K01531|1|0.0e+00|1667.1|cif:AL515_04125|Mg2+-importing ATPase [EC:3.6.3.2]	-	-	-	gi|721476982|gb|KGY20570.1|/0.0e+00/magnesium ABC transporter ATPase [Citrobacter koseri]
A7J12_16280	1164	480.959	224.744	-1.09763	Down	0.000530736	0.000145538	known_mRNA	K08325|1|5.6e-202|708.4|cko:CKO_04406|NADP-dependent alcohol dehydrogenase [EC:1.1.-.-]	-	GO:0046872//metal ion binding;GO:0016491//oxidoreductase activity	GO:0055114//oxidation-reduction process	gi|446981466|ref|WP_001058722.1|/1.9e-220/aldehyde oxidoreductase [Salmonella enterica]
A7J12_19220	168	808.843	377.575	-1.0991	Down	2.80004e-05	5.74433e-06	known_mRNA	K02913|1|1.9e-23|112.5|hav:AT03_01200|large subunit ribosomal protein L33	GO:0022625//cytosolic large ribosomal subunit	GO:0003735//structural constituent of ribosome;GO:0000049//tRNA binding	GO:0006412//translation	gi|488361455|ref|WP_002430840.1|/6.8e-23/hypothetical protein [Escherichia coli]
A7J12_04400	969	5469.48	2552.19	-1.09967	Down	1.1633e-06	1.80315e-07	known_mRNA	K00384|1|1.1e-182|644.0|shb:SU5_01587|thioredoxin reductase (NADPH) [EC:1.8.1.9]	-	-	-	gi|446459553|ref|WP_000537407.1|/4.9e-182/thioredoxin reductase [Salmonella enterica]
A7J12_14065	804	475.353	221.718	-1.10027	Down	2.32785e-06	3.8205e-07	known_mRNA	-	-	-	-	gi|446367521|ref|WP_000445376.1|/1.3e-156/hypothetical protein [Salmonella enterica]
A7J12_09340	747	2829.94	1313.77	-1.10706	Down	8.83538e-05	2.02003e-05	known_mRNA	K07274|1|6.4e-135|485.0|cama:F384_05750|MipA family protein	-	-	-	gi|486154867|ref|WP_001519378.1|/7.5e-146/MltA-interacting protein MipA [Salmonella enterica]
A7J12_01570	276	43.219	20.0389	-1.10886	Down	0.0222959	0.00958006	known_mRNA	-	-	GO:0003677//DNA binding	-	gi|16763746|ref|NP_459361.1|/9.8e-43/periplasmic protein [Salmonella enterica subsp. enterica serovar Typhimurium str. LT2]
A7J12_12055	1053	272.126	126.055	-1.11022	Down	4.02065e-07	5.81056e-08	known_mRNA	K03734|1|1.3e-170|604.0|cif:AL515_15595|FAD:protein FMN transferase [EC:2.7.1.180]	GO:0005886//plasma membrane	GO:0046872//metal ion binding;GO:0016740//transferase activity	GO:0017013	gi|446706961|ref|WP_000784307.1|/1.7e-199/thiamine biosynthesis lipoprotein ApbE [Salmonella enterica]
A7J12_10705	1731	43.9078	20.3352	-1.1105	Down	0.00682337	0.00249324	known_mRNA	-	-	-	-	gi|674231260|gb|AIK99381.1|/0.0e+00/periplasmic protein [Salmonella enterica subsp. enterica serovar Enteritidis str. EC20121175]
A7J12_21430	1029	230.662	106.743	-1.11164	Down	7.78276e-07	1.16733e-07	known_mRNA	-	-	-	-	gi|378986834|ref|YP_005249990.1|/1.1e-200/NleB [Salmonella enterica subsp. enterica serovar Typhimurium str. T000240]
A7J12_23590	687	95.7291	44.2489	-1.11332	Down	0.00737172	0.00271041	known_mRNA	K02533|1|1.4e-115|420.6|sbv:N643_20590|tRNA/rRNA methyltransferase [EC:2.1.1.-]	GO:0005737//cytoplasm	GO:0003723//RNA binding;GO:0008173//RNA methyltransferase activity	GO:0001510//RNA methylation;GO:0008033//tRNA processing	gi|447189515|ref|WP_001266771.1|/1.6e-123/RNA methyltransferase [Salmonella enterica]
A7J12_01415	1326	40.6798	18.7888	-1.11444	Down	0.0164929	0.00677083	known_mRNA	K15125|1|3.3e-142|510.0|cro:ROD_29391|filamentous hemagglutinin	GO:0009289//pilus	-	GO:0007155//cell adhesion	gi|446821842|ref|WP_000899098.1|/6.4e-257/fimbrial usher protein StbD [Salmonella enterica]
A7J12_10220	570	45.8659	21.1815	-1.11462	Down	0.0412397	0.0194589	known_mRNA	K07497|1|1.5e-06|58.2|ena:ECNA114_4835|putative transposase	-	-	-	gi|505739685|ref|WP_015701331.1|/2.6e-106/phage tail protein [Salmonella enterica]
A7J12_06755	330	306.472	141.459	-1.11537	Down	1.0849e-07	1.40219e-08	known_mRNA	K09901|1|6.2e-58|228.0|senn:SN31241_28240|uncharacterized protein	-	-	-	gi|446347215|ref|WP_000425070.1|/2.9e-57/MULTISPECIES: dsDNA-mimic protein [Salmonella]
A7J12_08690	1455	244.085	112.489	-1.1176	Down	0.00436544	0.0014986	known_mRNA	K15345|1|1.9e-271|939.5|seeb:SEEB0189_012535|secreted effector protein SseC	-	-	GO:0009405//pathogenesis	gi|447002490|ref|WP_001079746.1|/8.5e-271/pathogenicity island 2 effector protein SseC [Salmonella enterica]
A7J12_04500	1089	9246.83	4259.44	-1.1183	Down	2.1902e-06	3.57462e-07	known_mRNA	K00831|1|4.0e-194|682.2|eoc:CE10_0934|phosphoserine aminotransferase [EC:2.6.1.52]	-	-	-	gi|446001735|ref|WP_000079590.1|/6.9e-209/3-phosphoserine/phosphohydroxythreonine aminotransferase [Salmonella enterica]
A7J12_23140	1014	63.578	29.2192	-1.12161	Down	0.00345787	0.00115862	known_mRNA	K01867|1|4.0e-180|635.6|sbg:SBG_3924|tryptophanyl-tRNA synthetase [EC:6.1.1.2]	GO:0005737//cytoplasm	GO:0004830//tryptophan-tRNA ligase activity;GO:0005524//ATP binding	GO:0006436//tryptophanyl-tRNA aminoacylation	gi|486186527|ref|WP_001541451.1|/2.0e-186/tryptophanyl-tRNA synthetase [Salmonella enterica]
A7J12_14625	756	145.072	66.5845	-1.12351	Down	0.00235909	0.000756072	known_mRNA	-	-	GO:0003677//DNA binding	GO:0006355//regulation of transcription, DNA-templated;GO:0032502//developmental process	gi|447169403|ref|WP_001246659.1|/1.2e-143/transcriptional regulator [Salmonella enterica]
A7J12_18675	1299	159.785	73.2332	-1.12556	Down	0.00105293	0.000305228	known_mRNA	K03837|1|6.7e-63|246.5|ftn:FTN_0176|serine transporter	GO:0016021//integral component of membrane	-	GO:0003333//amino acid transmembrane transport	gi|487661681|ref|WP_001751746.1|/1.5e-242/serine transporter [Salmonella enterica]
A7J12_02725	1176	4850.54	2222.51	-1.12595	Down	0.0462127	0.0222373	known_mRNA	K02361|1|4.2e-197|692.2|cko:CKO_02568|isochorismate synthase [EC:5.4.4.2]	-	GO:0008909//isochorismate synthase activity	GO:0009058//biosynthetic process	gi|446289749|ref|WP_000367604.1|/5.3e-223/isochorismate synthase EntC [Salmonella enterica]
A7J12_15665	894	37.0908	16.9892	-1.12645	Down	0.0384792	0.0179308	known_mRNA	-	-	-	-	gi|446742119|ref|WP_000819375.1|/5.0e-173/membrane protein [Salmonella enterica]
A7J12_07740	633	93.6792	42.8586	-1.12815	Down	0.031199	0.0140242	known_mRNA	-	-	-	-	gi|447069882|ref|WP_001147138.1|/2.5e-118/effector protein steA [Salmonella enterica]
A7J12_08005	342	70.1033	32.0721	-1.12817	Down	0.00299723	0.000985867	known_mRNA	K04651|1|4.0e-60|235.3|sec:SCH_1548|hydrogenase nickel incorporation protein HypA/HybF	-	GO:0016151//nickel cation binding	GO:0006464//cellular protein modification process	gi|446466918|ref|WP_000544772.1|/1.9e-59/hydrogenase nickel incorporation protein [Salmonella enterica]
A7J12_18065	228	220.175	100.526	-1.13109	Down	0.00711414	0.00260598	known_mRNA	K04758|1|1.1e-34|150.2|senr:STMDT2_33921|ferrous iron transport protein A	-	GO:0046914//transition metal ion binding	-	gi|447083699|ref|WP_001160955.1|/5.2e-34/MULTISPECIES: iron transporter [Salmonella]
A7J12_04730	543	435.737	198.454	-1.13465	Down	0.0168683	0.00696725	known_mRNA	K18657|1|1.8e-102|376.7|seep:I137_09090|cell division protein ZapC	GO:0005737//cytoplasm	-	GO:0043093//FtsZ-dependent cytokinesis	gi|486295427|ref|WP_001574119.1|/8.2e-102/cell division protein ZapC [Salmonella enterica]
A7J12_19995	1506	160.557	72.9787	-1.13754	Down	0.00277313	0.000905203	known_mRNA	K10441|1|1.1e-271|940.3|ecoa:APECO78_22635|ribose transport system ATP-binding protein [EC:3.6.3.17]	-	-	-	gi|487407568|ref|WP_001675582.1|/5.5e-281/D-ribose transporter ATP binding protein [Salmonella enterica]
A7J12_08110	747	2131.51	964.734	-1.14367	Down	1.82851e-07	2.4883e-08	known_mRNA	K16066|1|4.8e-130|468.8|cko:CKO_01569|3-hydroxy acid dehydrogenase / malonic semialdehyde reductase [EC:1.1.1.381 1.1.1.-]	-	GO:0016491//oxidoreductase activity	GO:0055114//oxidation-reduction process	gi|486302091|ref|WP_001576110.1|/2.6e-138/malonic semialdehyde reductase [Salmonella enterica]
A7J12_18960	816	36.8749	16.6767	-1.14481	Down	0.025207	0.0110378	known_mRNA	K02016|1|4.0e-13|80.5|ppol:X809_33895|iron complex transport system substrate-binding protein;K07720|2|8.9e-13|79.3|pgm:PGRAT_27980|two-component system, response regulator YesN	-	GO:0043565//sequence-specific DNA binding;GO:0003700//sequence-specific DNA binding transcription factor activity	GO:0006355//regulation of transcription, DNA-templated	gi|446814562|ref|WP_000891818.1|/5.6e-155/transcriptional regulator [Salmonella enterica]
A7J12_21810	1194	2696.35	1217.6	-1.14697	Down	2.00783e-10	1.77579e-11	known_mRNA	K00832|1|3.7e-217|758.8|ses:SARI_03430|aromatic-amino-acid transaminase [EC:2.6.1.57]	-	GO:0030170//pyridoxal phosphate binding;GO:0008793//aromatic-amino-acid:2-oxoglutarate aminotransferase activity;GO:0080130//L-phenylalanine:2-oxoglutarate aminotransferase activity	GO:0006520//cellular amino acid metabolic process;GO:0009058//biosynthetic process	gi|555248072|ref|WP_023231878.1|/7.6e-225/aromatic amino acid aminotransferase [Salmonella enterica]
A7J12_05070	396	372.102	168.008	-1.14717	Down	8.69588e-07	1.31618e-07	known_mRNA	K08309|1|6.6e-06|55.5|paeu:BN889_03373|soluble lytic murein transglycosylase [EC:3.2.1.-]	-	-	-	gi|446732088|ref|WP_000809344.1|/4.3e-68/hypothetical protein [Salmonella enterica]
A7J12_22805	1419	118.98	53.7121	-1.1474	Down	0.00518405	0.00182452	known_mRNA	K02818|1|3.3e-257|892.1|cfd:CFNIH1_08960|PTS system, trehalose-specific IIB component [EC:2.7.1.201];K02819|1|3.3e-257|892.1|cfd:CFNIH1_08960|PTS system, trehalose-specific IIC component	GO:0005886//plasma membrane;GO:0016021//integral component of membrane	GO:0016301//kinase activity;GO:0015574//trehalose transmembrane transporter activity;GO:0008982//protein-N(PI)-phosphohistidine-sugar phosphotransferase activity	GO:0034219//carbohydrate transmembrane transport;GO:0016310//phosphorylation;GO:0015771//trehalose transport;GO:0009401//phosphoenolpyruvate-dependent sugar phosphotransferase system	gi|445970990|ref|WP_000048845.1|/3.9e-268/PTS maltose transporter subunit IIBC [Salmonella enterica]
A7J12_02350	483	76.5686	34.4567	-1.15197	Down	0.000246764	6.23238e-05	known_mRNA	K01483|1|1.0e-88|330.9|set:SEN0496|ureidoglycolate lyase [EC:4.3.2.3]	-	GO:0050385//ureidoglycolate lyase activity;GO:0004848//ureidoglycolate hydrolase activity	GO:0000256//allantoin catabolic process;GO:0006145//purine nucleobase catabolic process	gi|446687315|ref|WP_000764661.1|/4.6e-88/ureidoglycolate hydrolase [Salmonella enterica]
A7J12_01460	744	150.491	67.6649	-1.1532	Down	1.88486e-06	3.04191e-07	known_mRNA	-	GO:0016021//integral component of membrane	GO:0003677//DNA binding	GO:0006355//regulation of transcription, DNA-templated	gi|486294727|ref|WP_001573908.1|/3.3e-138/response regulator [Salmonella enterica]
A7J12_23455	1329	224.152	100.738	-1.15386	Down	3.90353e-06	6.63786e-07	known_mRNA	-	-	-	-	gi|447198109|ref|WP_001275365.1|/1.7e-254/transcriptional regulator [Salmonella enterica]
A7J12_18070	2319	7263.15	3260.35	-1.15557	Down	0.00269742	0.000877416	known_mRNA	K04759|1|0.0e+00|1431.0|cama:F384_18505|ferrous iron transport protein B	GO:0005886//plasma membrane;GO:0016021//integral component of membrane	GO:0005525//GTP binding;GO:0015093//ferrous iron transmembrane transporter activity	GO:0055072//iron ion homeostasis	gi|446659634|ref|WP_000736980.1|/0.0e+00/iron transporter [Salmonella enterica]
A7J12_09095	669	556.245	247.295	-1.16949	Down	6.54238e-08	8.11273e-09	known_mRNA	K19270|1|5.4e-109|398.7|cfd:CFNIH1_16585|sugar-phosphatase [EC:3.1.3.23]	-	GO:0016787//hydrolase activity	GO:0008152//metabolic process	gi|446028993|ref|WP_000106848.1|/4.8e-120/2-deoxyglucose-6-phosphatase [Salmonella enterica]
A7J12_12545	1422	52.0502	23.1327	-1.16997	Down	0.00350218	0.00117608	known_mRNA	K20265|1|4.9e-277|958.0|senj:CFSAN001992_21785|glutamate:GABA antiporter	GO:0005887//integral component of plasma membrane	GO:0015179//L-amino acid transmembrane transporter activity;GO:0015297//antiporter activity	GO:1902475//L-alpha-amino acid transmembrane transport;GO:0015807//L-amino acid transport	gi|445994657|ref|WP_000072512.1|/2.3e-276/amino acid transporter [Salmonella enterica]
A7J12_02045	1701	97.5167	43.3052	-1.17111	Down	0.00481714	0.00166793	known_mRNA	K11925|1|6.3e-61|240.4|srz:AXX16_4410|SgrR family transcriptional regulator	-	-	-	gi|554067575|gb|ESF11652.1|/0.0e+00/extracellular solute-binding protein, family 5 [Salmonella enterica subsp. enterica serovar Thompson str. ATCC 8391]
A7J12_21385	705	14795.9	6568.7	-1.17152	Down	2.21498e-05	4.4229e-06	known_mRNA	K02863|1|2.6e-114|416.4|yin:CH53_2092|large subunit ribosomal protein L1	-	-	-	gi|447019420|ref|WP_001096676.1|/2.9e-123/50S ribosomal protein L1 [Salmonella enterica]
A7J12_00625	537	724.871	320.84	-1.17587	Down	4.93564e-11	4.07272e-12	known_mRNA	K00760|1|1.0e-94|350.9|seno:AU37_00870|hypoxanthine phosphoribosyltransferase [EC:2.4.2.8]	-	-	-	gi|486294260|ref|WP_001573799.1|/4.8e-94/hypoxanthine phosphoribosyltransferase [Salmonella enterica]
A7J12_08810	237	8838.05	3911.27	-1.17609	Down	3.65804e-08	4.29425e-09	known_mRNA	K06078|1|9.1e-35|150.6|stm:STM1377|murein lipoprotein	GO:0009279//cell outer membrane	-	GO:0009405//pathogenesis	gi|447005051|ref|WP_001082307.1|/4.2e-34/MULTISPECIES: murein lipoprotein [Enterobacteriaceae]
A7J12_24135	975	1870.71	826.683	-1.17818	Down	3.55945e-05	7.51321e-06	known_mRNA	K03497|1|2.4e-174|616.3|seno:AU37_22680|chromosome partitioning protein, ParB family	-	GO:0003677//DNA binding	-	gi|445986422|ref|WP_000064277.1|/1.1e-173/chromosome partitioning protein ParB [Salmonella enterica]
A7J12_03090	741	405.028	178.565	-1.18157	Down	0.037645	0.017449	known_mRNA	K10003|1|8.9e-137|491.1|seh:SeHA_C0781|glutamate/aspartate transport system permease protein	GO:0043190//ATP-binding cassette (ABC) transporter complex	GO:0005215//transporter activity	GO:0006865//amino acid transport	gi|445943075|ref|WP_000020930.1|/4.1e-136/glutamate/aspartate ABC transporter permease GltJ [Salmonella enterica]
A7J12_07430	663	3269.57	1437.55	-1.18549	Down	1.22744e-07	1.6088e-08	known_mRNA	-	-	GO:0008168//methyltransferase activity	GO:0032259//methylation	gi|194442524|ref|YP_002040886.1|/4.5e-126/type 12 methyltransferase [Salmonella enterica subsp. enterica serovar Newport str. SL254]
A7J12_14350	1539	235.986	103.236	-1.19275	Down	3.16469e-06	5.28771e-07	known_mRNA	K03446|1|2.2e-286|989.2|eal:EAKF1_ch3311c|MFS transporter, DHA2 family, multidrug resistance protein	GO:0016021//integral component of membrane;GO:0005886//plasma membrane	-	GO:0055085//transmembrane transport	gi|486144614|ref|WP_001516928.1|/5.8e-286/MULTISPECIES: multidrug resistance protein B [Escherichia]
A7J12_07655	1425	337.553	147.537	-1.19404	Down	2.20653e-08	2.51988e-09	known_mRNA	K21023|1|3.3e-140|503.4|pam:PANA_3329|diguanylate cyclase [EC:2.7.7.65];K00375|2|3.1e-53|214.5|dvl:Dvul_0415|GntR family transcriptional regulator / MocR family aminotransferase;K05825|5|1.2e-49|202.6|dsa:Desal_1473|2-aminoadipate transaminase [EC:2.6.1.-]	-	GO:0030170//pyridoxal phosphate binding;GO:0003700//sequence-specific DNA binding transcription factor activity;GO:0003677//DNA binding;GO:0003824//catalytic activity	GO:0006355//regulation of transcription, DNA-templated	gi|446683347|ref|WP_000760693.1|/7.5e-272/GntR family transcriptional regulator [Salmonella enterica]
A7J12_11415	1362	589.876	255.467	-1.20728	Down	0.00391186	0.00132862	known_mRNA	K08303|1|5.8e-259|897.9|elu:UM146_06355|putative protease [EC:3.4.-.-]	GO:0005829//cytosol	GO:0008233//peptidase activity	GO:0006508//proteolysis	gi|446894060|ref|WP_000971316.1|/7.0e-267/protease [Salmonella enterica]
A7J12_16510	360	93.9626	40.6672	-1.20822	Down	0.00150172	0.00045185	known_mRNA	K01633|1|2.5e-60|236.1|sev:STMMW_31671|dihydroneopterin aldolase / 7,8-dihydroneopterin epimerase [EC:4.1.2.25 5.1.99.8]	-	GO:0004150//dihydroneopterin aldolase activity	GO:0046656//folic acid biosynthetic process;GO:0046654//tetrahydrofolate biosynthetic process	gi|486185948|ref|WP_001540933.1|/1.1e-59/dihydroneopterin triphosphate 2'-epimerase [Salmonella enterica]
A7J12_11120	1407	11079.1	4792.55	-1.20897	Down	3.82756e-08	4.52816e-09	known_mRNA	K00033|1|5.0e-266|921.4|sbz:A464_2209|6-phosphogluconate dehydrogenase [EC:1.1.1.44 1.1.1.343]	-	GO:0004616//phosphogluconate dehydrogenase (decarboxylating) activity	GO:0019521//D-gluconate metabolic process;GO:0006098//pentose-phosphate shunt;GO:0055114//oxidation-reduction process	gi|526248577|ref|WP_020844657.1|/2.3e-265/6-phosphogluconate dehydrogenase decarboxylating [Salmonella bongori]
A7J12_06215	144	415.357	179.49	-1.21045	Down	0.00277313	0.000904885	known_mRNA	-	-	-	-	gi|16765179|ref|NP_460794.1|/2.2e-17/cytoplasmic protein [Salmonella enterica subsp. enterica serovar Typhimurium str. LT2]
A7J12_04890	1686	339.35	146.335	-1.2135	Down	0.00100838	0.000290997	known_mRNA	K13085|1|0.0e+00|1129.8|senq:AU40_05535|phosphatidylinositol-4,5-bisphosphate 4-phosphatase [EC:3.1.3.78]	-	GO:0016791//phosphatase activity	GO:0016311//dephosphorylation;GO:0009405//pathogenesis	gi|447089693|ref|WP_001166949.1|/0.0e+00/inositol phosphate phosphatase SopB [Salmonella enterica]
A7J12_20780	588	297.91	128.351	-1.21478	Down	0.00607811	0.00219183	known_mRNA	K00123|1|3.6e-109|399.1|seno:AU37_19790|formate dehydrogenase major subunit [EC:1.2.1.2]	-	GO:0043546//molybdopterin cofactor binding;GO:0030151//molybdenum ion binding;GO:0051539//4 iron, 4 sulfur cluster binding;GO:0009055//electron carrier activity;GO:0008863//formate dehydrogenase (NAD+) activity;GO:0047111	GO:0045333//cellular respiration	gi|501537706|ref|WP_012543415.1|/1.7e-108/formate dehydrogenase subunit alpha [Salmonella enterica]
A7J12_02825	429	799.88	344.544	-1.21509	Down	1.32096e-06	2.0656e-07	known_mRNA	K11932|1|1.8e-73|280.0|senc:SEET0819_10035|universal stress protein G	-	-	GO:0006950//response to stress	gi|446200644|ref|WP_000278499.1|/8.3e-73/universal stress protein G [Salmonella enterica]
A7J12_05725	741	3286.05	1414.73	-1.21582	Down	6.93794e-08	8.63486e-09	known_mRNA	K00975|1|3.1e-41|173.7|pmf:P9303_05381|glucose-1-phosphate adenylyltransferase [EC:2.7.7.27]	GO:0005829//cytosol	GO:0003677//DNA binding	GO:0006355//regulation of transcription, DNA-templated	gi|16765241|ref|NP_460856.1|/1.2e-135/transcriptional regulator [Salmonella enterica subsp. enterica serovar Typhimurium str. LT2]
A7J12_17800	219	102.06	43.8951	-1.21729	Down	3.84753e-05	8.18264e-06	known_mRNA	K03745|1|3.0e-32|142.1|sel:SPUL_4128|SlyX protein	-	-	-	gi|447075445|ref|WP_001152701.1|/1.4e-31/lysis protein [Salmonella enterica]
A7J12_02245	1662	1593.1	684.689	-1.21832	Down	1.9043e-06	3.07762e-07	known_mRNA	K11751|1|2.6e-293|1012.3|eas:Entas_0991|5'-nucleotidase / UDP-sugar diphosphatase [EC:3.1.3.5 3.6.1.45]	-	GO:0046872//metal ion binding;GO:0016788//hydrolase activity, acting on ester bonds;GO:0000166//nucleotide binding	GO:0009166//nucleotide catabolic process	gi|657147128|gb|AID24225.1|/3.1e-311/5'-nucleotidase [Salmonella bongori serovar 48:z41:-- str. RKS3044]
A7J12_08630	966	199.271	85.5611	-1.21971	Down	0.0186122	0.00784031	known_mRNA	-	GO:0019867//outer membrane	-	GO:0046903//secretion;GO:0009405//pathogenesis	gi|446161025|ref|WP_000238880.1|/3.6e-177/type III secretion system protein SsaL [Salmonella enterica]
A7J12_02510	2613	82.7955	35.5367	-1.22024	Down	0.00104676	0.00030255	known_mRNA	K07347|1|0.0e+00|1584.7|cko:CKO_02625|outer membrane usher protein	GO:0016021//integral component of membrane;GO:0009279//cell outer membrane	GO:0005215//transporter activity	GO:0006810//transport	gi|446676877|ref|WP_000754223.1|/0.0e+00/outer membrane usher protein FimD [Salmonella enterica]
A7J12_11125	1431	1534.87	658.531	-1.22079	Down	4.41144e-05	9.52276e-06	known_mRNA	K00996|1|3.5e-275|951.8|senn:SN31241_31850|undecaprenyl-phosphate galactose phosphotransferase [EC:2.7.8.6]	GO:0005886//plasma membrane;GO:0016021//integral component of membrane	GO:0047360	GO:0009243//O antigen biosynthetic process	gi|446290852|ref|WP_000368707.1|/7.8e-285/UDP-phosphate galactose phosphotransferase [Salmonella enterica]
A7J12_19915	1542	18206	7806.73	-1.22162	Down	2.5704e-08	2.95886e-09	known_mRNA	K02111|1|3.0e-272|942.2|sfw:WN53_07780|F-type H+-transporting ATPase subunit alpha [EC:3.6.3.14]	GO:0045261//proton-transporting ATP synthase complex, catalytic core F(1);GO:0005886//plasma membrane	GO:0046961//proton-transporting ATPase activity, rotational mechanism;GO:0046933//proton-transporting ATP synthase activity, rotational mechanism;GO:0005524//ATP binding	GO:0015991//ATP hydrolysis coupled proton transport;GO:0042777//plasma membrane ATP synthesis coupled proton transport	gi|491433420|ref|WP_005291213.1|/5.6e-273/F0F1 ATP synthase subunit alpha [Edwardsiella tarda]
A7J12_19920	534	3649.06	1562.53	-1.22364	Down	1.28824e-09	1.27443e-10	known_mRNA	K02113|1|3.4e-90|335.9|stt:t3651|F-type H+-transporting ATPase subunit delta	GO:0045261//proton-transporting ATP synthase complex, catalytic core F(1);GO:0005886//plasma membrane	GO:0046933//proton-transporting ATP synthase activity, rotational mechanism	GO:0042777//plasma membrane ATP synthesis coupled proton transport	gi|447211701|ref|WP_001288957.1|/1.6e-89/F0F1 ATP synthase subunit delta [Salmonella enterica]
A7J12_12675	933	1186.56	507.957	-1.224	Down	2.30054e-11	1.84064e-12	known_mRNA	K07320|1|9.1e-171|604.4|lax:APT61_06625|ribosomal protein L3 glutamine methyltransferase [EC:2.1.1.298]	GO:0005840//ribosome	GO:0009007//site-specific DNA-methyltransferase (adenine-specific) activity;GO:0003676//nucleic acid binding;GO:0036009	GO:0032775;GO:0018364//peptidyl-glutamine methylation	gi|486188913|ref|WP_001542329.1|/1.5e-180/N5-glutamine S-adenosyl-L-methionine-dependent methyltransferase [Salmonella enterica]
A7J12_16945	333	2641.34	1127.41	-1.22827	Down	0.00126867	0.00037407	known_mRNA	K03075|1|7.2e-54|214.5|sbg:SBG_2921|preprotein translocase subunit SecG	GO:0016021//integral component of membrane	GO:0015450//P-P-bond-hydrolysis-driven protein transmembrane transporter activity	GO:0007606//sensory perception of chemical stimulus;GO:0009306//protein secretion;GO:0071806//protein transmembrane transport	gi|446194825|ref|WP_000272680.1|/3.3e-53/MULTISPECIES: preprotein translocase subunit SecG [Salmonella]
A7J12_23890	558	210.548	89.6891	-1.23114	Down	8.41701e-06	1.54833e-06	known_mRNA	K07804|1|2.7e-101|372.9|sena:AU38_23140|putatice virulence related protein PagC	GO:0016021//integral component of membrane;GO:0009279//cell outer membrane	-	-	gi|446647718|ref|WP_000725064.1|/1.2e-100/membrane protein [Salmonella enterica]
A7J12_07190	948	2168.03	921.839	-1.2338	Down	0.000378156	9.96463e-05	known_mRNA	K14055|1|5.7e-181|638.3|seen:SE451236_14235|universal stress protein E	GO:0005737//cytoplasm	-	GO:0006950//response to stress	gi|447184882|ref|WP_001262138.1|/2.6e-180/universal stress protein E [Salmonella enterica]
A7J12_00135	423	31.0623	13.1801	-1.23681	Down	0.0270886	0.0119728	known_mRNA	-	-	-	-	gi|514602926|gb|EPI63059.1|/4.5e-79/hypothetical protein A673_04856 [Salmonella enterica subsp. enterica serovar Enteritidis str. 2009K0958]
A7J12_09535	468	781.523	329.475	-1.24612	Down	0.000244147	6.1496e-05	known_mRNA	K04080|1|1.0e-82|310.8|shb:SU5_01873|molecular chaperone IbpA	-	GO:0042802//identical protein binding	-	gi|447140864|ref|WP_001218120.1|/4.8e-82/heat shick protein [Salmonella enterica]
A7J12_11815	573	1065.85	448.622	-1.24843	Down	8.03572e-05	1.82805e-05	known_mRNA	K02356|1|5.0e-103|378.6|sey:SL1344_2188|elongation factor P	GO:0005737//cytoplasm;GO:0005634//nucleus	GO:0003746//translation elongation factor activity;GO:0004674//protein serine/threonine kinase activity;GO:0005524//ATP binding	GO:0006468//protein phosphorylation;GO:0035556//intracellular signal transduction;GO:0006414//translational elongation	gi|501891584|ref|WP_012664508.1|/2.3e-102/elongation factor P [Salmonella enterica]
A7J12_21330	951	322.903	135.809	-1.24952	Down	1.59306e-05	3.08298e-06	known_mRNA	K00867|1|7.0e-179|631.3|seno:AU37_20340|type I pantothenate kinase [EC:2.7.1.33]	-	-	-	gi|486158236|ref|WP_001521917.1|/3.2e-178/pantothenate kinase [Salmonella enterica]
A7J12_02280	918	285.152	119.917	-1.2497	Down	4.11008e-05	8.82539e-06	known_mRNA	K04087|1|2.2e-20|104.8|kol:Kole_0263|membrane protease subunit HflC [EC:3.4.-.-]	GO:0016021//integral component of membrane	GO:0008233//peptidase activity	GO:0006508//proteolysis	gi|446828890|ref|WP_000906146.1|/9.1e-162/protease [Salmonella enterica]
A7J12_13270	471	2517.27	1058.38	-1.25	Down	1.60042e-12	1.14186e-13	known_mRNA	K03564|1|2.4e-87|326.2|seen:SE451236_18685|peroxiredoxin Q/BCP [EC:1.11.1.15]	-	GO:0051920//peroxiredoxin activity;GO:0004601//peroxidase activity	GO:0055114//oxidation-reduction process	gi|446991430|ref|WP_001068686.1|/1.1e-86/MULTISPECIES: thioredoxin-dependent thiol peroxidase [Salmonella]
A7J12_04945	441	105.813	44.4518	-1.2512	Down	0.000982915	0.000283202	known_mRNA	-	-	GO:0044212//transcription regulatory region DNA binding;GO:0003700//sequence-specific DNA binding transcription factor activity	GO:0010124//phenylacetate catabolic process;GO:0045892//negative regulation of transcription, DNA-templated	gi|446466068|ref|WP_000543922.1|/2.4e-75/homoprotocatechuate degradative operon repressor [Salmonella enterica]
A7J12_06130	723	72.9985	30.6657	-1.25124	Down	0.031015	0.0139345	known_mRNA	K13741|1|3.8e-132|475.7|sena:AU38_06085|guanine nucleotide exchange factor SopE	GO:0005576//extracellular region	GO:0005085//guanyl-nucleotide exchange factor activity;GO:0005096//GTPase activator activity;GO:0005515//protein binding	GO:0031532//actin cytoskeleton reorganization;GO:0009405//pathogenesis	gi|446104216|ref|WP_000182071.1|/1.7e-131/type III secretion protein SopE [Salmonella enterica]
A7J12_15255	711	158.416	66.4915	-1.25248	Down	0.000308757	7.96701e-05	known_mRNA	K02430|1|7.0e-131|471.5|senv:AU39_14345|DeoR family transcriptional regulator, L-fucose operon activator	GO:0005622//intracellular	GO:0003700//sequence-specific DNA binding transcription factor activity;GO:0003677//DNA binding	GO:0006355//regulation of transcription, DNA-templated	gi|446564986|ref|WP_000642332.1|/3.2e-130/transcriptional regulator [Salmonella enterica]
A7J12_22580	450	7109.82	2984.13	-1.2525	Down	4.81791e-11	3.96459e-12	known_mRNA	K02939|1|1.3e-74|283.9|sena:AU38_21490|large subunit ribosomal protein L9	GO:0022625//cytosolic large ribosomal subunit;GO:0005634//nucleus	GO:0008270//zinc ion binding;GO:0019843//rRNA binding;GO:0003735//structural constituent of ribosome;GO:0043565//sequence-specific DNA binding;GO:0003700//sequence-specific DNA binding transcription factor activity	GO:0006412//translation;GO:0006355//regulation of transcription, DNA-templated	gi|447118803|ref|WP_001196059.1|/6.0e-74/50S ribosomal protein L9 [Salmonella enterica]
A7J12_06775	402	124.896	52.4213	-1.25251	Down	3.93826e-05	8.42054e-06	known_mRNA	K10806|1|7.8e-71|271.2|sty:STY1315|acyl-CoA thioesterase YciA [EC:3.1.2.-]	-	GO:0016787//hydrolase activity	-	gi|446132462|ref|WP_000210317.1|/3.6e-70/acyl-CoA esterase [Salmonella enterica]
A7J12_20085	1647	2317.59	972.636	-1.25266	Down	6.14971e-05	1.37517e-05	known_mRNA	K01652|1|4.3e-301|1038.1|cif:AL515_01525|acetolactate synthase I/II/III large subunit [EC:2.2.1.6]	-	GO:0050660//flavin adenine dinucleotide binding;GO:0030976//thiamine pyrophosphate binding;GO:0000287//magnesium ion binding;GO:0003984//acetolactate synthase activity	GO:0009097//isoleucine biosynthetic process;GO:0009099//valine biosynthetic process	gi|446935319|ref|WP_001012575.1|/1.5e-303/acetolactate synthase [Salmonella enterica]
A7J12_01980	579	1037.3	435.03	-1.25365	Down	2.02297e-05	4.0026e-06	known_mRNA	K07286|1|9.5e-94|347.8|krd:A3780_04560|uncharacterized lipoprotein	-	-	-	gi|379699666|ref|YP_005241394.1|/8.2e-100/lipoprotein yajG [Salmonella enterica subsp. enterica serovar Typhimurium str. ST4/74]
A7J12_12475	555	1390.08	582.135	-1.25574	Down	5.18409e-09	5.45943e-10	known_mRNA	K01823|1|2.4e-22|110.5|pen:PSEEN4850|isopentenyl-diphosphate Delta-isomerase [EC:5.3.3.2];K02528|2|1.7e-15|87.8|amu:Amuc_1126|16S rRNA (adenine1518-N6/adenine1519-N6)-dimethyltransferase [EC:2.1.1.182]	-	GO:0046872//metal ion binding;GO:0016817//hydrolase activity, acting on acid anhydrides	-	gi|446152360|ref|WP_000230215.1|/5.4e-101/NUDIX hydrolase [Salmonella enterica]
A7J12_22575	228	1375.06	575.167	-1.25745	Down	9.09652e-07	1.38304e-07	known_mRNA	K02963|1|1.8e-35|152.9|ecj:JW4160|small subunit ribosomal protein S18	GO:0022627//cytosolic small ribosomal subunit;GO:0016021//integral component of membrane	GO:0003735//structural constituent of ribosome;GO:0005515//protein binding;GO:0048027//mRNA 5'-UTR binding;GO:0070181//small ribosomal subunit rRNA binding	GO:0006412//translation	gi|635158685|dbj|GAJ62710.1|/8.1e-35/30S ribosomal protein S18 [Edwardsiella piscicida]
A7J12_15925	687	96.4535	40.3262	-1.25812	Down	0.00647393	0.00235375	known_mRNA	-	-	GO:0003677//DNA binding	GO:0006355//regulation of transcription, DNA-templated	gi|501175712|ref|WP_012219226.1|/1.0e-125/global regulatory protein [Salmonella enterica]
A7J12_14340	531	513.842	214.754	-1.25864	Down	7.29869e-11	6.15572e-12	known_mRNA	K15974|1|7.1e-96|354.8|setu:STU288_14240|MarR family transcriptional regulator, negative regulator of the multidrug operon emrRAB	-	GO:0003700//sequence-specific DNA binding transcription factor activity;GO:0003677//DNA binding	GO:0006355//regulation of transcription, DNA-templated	gi|446300576|ref|WP_000378431.1|/3.3e-95/MULTISPECIES: transcriptional regulator [Salmonella]
A7J12_23265	1662	290.581	121.386	-1.25934	Down	1.44223e-09	1.43665e-10	known_mRNA	K05874|1|1.7e-276|956.4|cko:CKO_03442|methyl-accepting chemotaxis protein I, serine sensor receptor	GO:0016021//integral component of membrane	GO:0004888//transmembrane signaling receptor activity	GO:0007165//signal transduction;GO:0006935//chemotaxis	gi|446842256|ref|WP_000919512.1|/1.1e-301/methyl-accepting chemotaxis protein [Salmonella enterica]
A7J12_10700	2169	62.7749	26.1867	-1.26135	Down	0.00512566	0.00179696	known_mRNA	K07126|1|4.7e-255|885.6|ypr:BZ20_134|uncharacterized protein	-	-	-	gi|198244754|ref|YP_002216092.1|/0.0e+00/tetratricopeptide repeat protein [Salmonella enterica subsp. enterica serovar Dublin str. CT_02021853]
A7J12_02590	855	68.4745	28.5452	-1.26232	Down	0.000677764	0.000189873	known_mRNA	K18991|1|4.4e-39|166.8|vaa:AX767_07155|AraC family transcriptional regulator, activator of mtrCDE	-	GO:0043565//sequence-specific DNA binding;GO:0003700//sequence-specific DNA binding transcription factor activity	GO:0006355//regulation of transcription, DNA-templated	gi|446261761|ref|WP_000339616.1|/6.7e-159/AraC family transcriptional regulator [Salmonella enterica]
A7J12_03085	675	278.113	115.766	-1.26445	Down	0.0070014	0.00256149	known_mRNA	K10002|1|4.9e-118|428.7|senl:IY59_03285|glutamate/aspartate transport system permease protein	GO:0043190//ATP-binding cassette (ABC) transporter complex	GO:0015171//amino acid transmembrane transporter activity	GO:0003333//amino acid transmembrane transport;GO:0006865//amino acid transport	gi|446194944|ref|WP_000272799.1|/2.3e-117/glutamate/aspartate transporter permease GltK [Salmonella enterica]
A7J12_23145	447	112.573	46.8165	-1.26577	Down	0.0164971	0.00678008	known_mRNA	K06887|1|7.1e-81|304.7|seen:SE451236_05570|uncharacterized protein	-	-	-	gi|378987177|ref|YP_005250333.1|/3.3e-80/cytoplasmic protein [Salmonella enterica subsp. enterica serovar Typhimurium str. T000240]
A7J12_21575	1602	181.589	75.4574	-1.26695	Down	0.000713508	0.000200394	known_mRNA	K01638|1|5.2e-291|1004.6|ebf:D782_4259|malate synthase [EC:2.3.3.9]	-	-	-	gi|627376062|gb|KCU93258.1|/7.3e-308/malate synthase [Salmonella enterica subsp. enterica serovar Cerro FSL R8-0235]
A7J12_10565	1839	31.752	13.1726	-1.2693	Down	0.0109062	0.00425858	known_mRNA	K20269|1|2.3e-08|65.9|rle:pRL100170|rhizosphere induced protein	GO:0016021//integral component of membrane	-	-	gi|528879904|ref|YP_008169833.1|/0.0e+00/pilin [Salmonella enterica subsp. enterica serovar Dublin str. CT_02021853]
A7J12_22035	435	98.6079	40.7654	-1.27436	Down	5.04061e-05	1.10533e-05	known_mRNA	K09994|1|1.4e-78|297.0|senv:AU39_21005|aminoalkylphosphonate N-acetyltransferase [EC:2.3.1.-]	-	GO:0008080//N-acetyltransferase activity	-	gi|486304071|ref|WP_001576546.1|/6.6e-78/aminoalkylphosphonic acid N-acetyltransferase [Salmonella enterica]
A7J12_09275	948	34.4513	14.2377	-1.27484	Down	0.018994	0.00803576	known_mRNA	K00874|1|4.2e-30|137.1|tto:Thethe_02531|2-dehydro-3-deoxygluconokinase [EC:2.7.1.45];K00852|3|2.1e-29|134.8|dmu:Desmu_0357|ribokinase [EC:2.7.1.15]	-	GO:0004747//ribokinase activity	GO:0046835//carbohydrate phosphorylation;GO:0006014//D-ribose metabolic process	gi|486302232|ref|WP_001576137.1|/6.3e-174/sugar kinase [Salmonella enterica]
A7J12_06675	843	2425.75	998.634	-1.2804	Down	8.95345e-10	8.67384e-11	known_mRNA	K01433|1|1.3e-144|517.3|ebt:EBL_c18920|formyltetrahydrofolate deformylase [EC:3.5.1.10]	-	GO:0008864//formyltetrahydrofolate deformylase activity;GO:0016742//hydroxymethyl-, formyl- and related transferase activity;GO:0016597//amino acid binding	GO:0006730//one-carbon metabolic process;GO:0006189//'de novo' IMP biosynthetic process	gi|447113900|ref|WP_001191156.1|/2.1e-157/formyltetrahydrofolate deformylase [Salmonella enterica]
A7J12_06700	414	10446.5	4297.63	-1.28141	Down	1.53912e-07	2.06291e-08	known_mRNA	K03746|1|4.4e-69|265.4|seen:SE451236_14695|DNA-binding protein H-NS	GO:0005634//nucleus	GO:0003681//bent DNA binding;GO:0008026//ATP-dependent helicase activity;GO:0003680//AT DNA binding;GO:0005524//ATP binding;GO:0046983//protein dimerization activity	GO:0016458//gene silencing;GO:0045892//negative regulation of transcription, DNA-templated	gi|447210127|ref|WP_001287383.1|/2.0e-68/MULTISPECIES: DNA-binding protein [Salmonella]
A7J12_02730	1611	5889.28	2418.96	-1.2837	Down	0.0117583	0.00462881	known_mRNA	K02363|1|1.4e-275|953.4|cif:AL515_07625|2,3-dihydroxybenzoate-AMP ligase [EC:6.3.2.14 2.7.7.58]	-	GO:0016874//ligase activity;GO:0008668//(2,3-dihydroxybenzoyl)adenylate synthase activity	GO:0019290//siderophore biosynthetic process	gi|447145209|ref|WP_001222465.1|/0.0e+00/enterobactin synthase subunit E [Salmonella enterica]
A7J12_23220	3267	359.429	147.577	-1.28423	Down	0.000583856	0.000161435	known_mRNA	K01153|1|0.0e+00|2030.4|ecz:ECS88_4966|type I restriction enzyme, R subunit [EC:3.1.21.3]	-	GO:0003677//DNA binding;GO:0005524//ATP binding;GO:0009035//Type I site-specific deoxyribonuclease activity	GO:0090305//nucleic acid phosphodiester bond hydrolysis;GO:0009307//DNA restriction-modification system	gi|446472858|ref|WP_000550712.1|/0.0e+00/type I restriction-modification system subunit R [Salmonella enterica]
A7J12_17770	375	6848.39	2805.45	-1.28753	Down	2.17022e-16	1.16747e-17	known_mRNA	K02950|1|1.6e-65|253.4|efe:EFER_3312|small subunit ribosomal protein S12	GO:0016021//integral component of membrane;GO:0022627//cytosolic small ribosomal subunit	GO:0019843//rRNA binding;GO:0003735//structural constituent of ribosome;GO:0005515//protein binding;GO:0000049//tRNA binding;GO:0034336//misfolded RNA binding	GO:0006412//translation;GO:0046677//response to antibiotic;GO:0000372//Group I intron splicing;GO:0033120//positive regulation of RNA splicing;GO:0034337//RNA folding	gi|160867344|gb|ABX23967.1|/3.2e-65/hypothetical protein SARI_04178 [Salmonella enterica subsp. arizonae serovar 62:z4,z23:-]
A7J12_09885	954	397.762	162.919	-1.28775	Down	9.8599e-10	9.61941e-11	known_mRNA	K02397|1|2.9e-164|582.8|sbv:N643_04860|flagellar hook-associated protein 3 FlgL	-	-	-	gi|447145776|ref|WP_001223032.1|/4.5e-172/flagellar hook-associated protein FlgL [Salmonella enterica]
A7J12_11160	1017	1784.17	729.091	-1.29108	Down	1.56952e-05	3.03308e-06	known_mRNA	K12454|1|2.5e-198|696.0|senq:AU40_11800|CDP-paratose 2-epimerase [EC:5.1.3.10]	-	GO:0047732	GO:0009103//lipopolysaccharide biosynthetic process	gi|603750608|gb|AHR48348.1|/1.1e-197/CDP-paratose 2-epimerase [Salmonella enterica subsp. enterica serovar Enteritidis str. EC20110222]
A7J12_02020	273	3800.55	1550.03	-1.29391	Down	2.66857e-10	2.39058e-11	known_mRNA	K03530|1|2.8e-40|169.1|sem:STMDT12_C05150|DNA-binding protein HU-beta	-	-	-	gi|446966288|ref|WP_001043544.1|/1.3e-39/MULTISPECIES: transcriptional regulator [Salmonella]
A7J12_06545	1083	1217.2	496.212	-1.29453	Down	8.40689e-07	1.2686e-07	known_mRNA	K02835|1|9.8e-193|677.6|pge:LG71_14955|peptide chain release factor 1	GO:0005737//cytoplasm	GO:0016149//translation release factor activity, codon specific;GO:0043022//ribosome binding	GO:0006415//translational termination	gi|446727390|ref|WP_000804703.1|/2.8e-202/peptide chain release factor 1 [Salmonella enterica]
A7J12_11885	285	2007.74	818.299	-1.29487	Down	2.38205e-06	3.92574e-07	known_mRNA	K02897|1|2.3e-45|186.0|sty:STY2461|large subunit ribosomal protein L25	GO:0005840//ribosome	GO:0008097//5S rRNA binding;GO:0003735//structural constituent of ribosome	GO:0006412//translation	gi|446416337|ref|WP_000494192.1|/1.1e-44/50S ribosomal protein L25 [Salmonella enterica]
A7J12_12805	966	1100.57	448.519	-1.29501	Down	1.6832e-09	1.70737e-10	known_mRNA	K00845|1|3.0e-177|625.9|cfd:CFNIH1_23380|glucokinase [EC:2.7.1.2]	GO:0005737//cytoplasm	GO:0005524//ATP binding;GO:0004340//glucokinase activity	GO:0051156//glucose 6-phosphate metabolic process;GO:0006096//glycolytic process	gi|446092523|ref|WP_000170378.1|/3.1e-184/glucokinase [Salmonella enterica]
A7J12_21400	366	9867.13	4008.21	-1.29967	Down	0.00013137	3.11601e-05	known_mRNA	K02935|1|8.5e-56|221.1|senl:IY59_20880|large subunit ribosomal protein L7/L12	-	-	-	gi|161366654|gb|ABX70422.1|/2.9e-66/hypothetical protein SPAB_05141 [Salmonella enterica subsp. enterica serovar Paratyphi B str. SPB7]
A7J12_09675	864	302.807	122.914	-1.30075	Down	4.26027e-06	7.32219e-07	known_mRNA	K11071|1|1.4e-149|533.9|ror:RORB6_08980|spermidine/putrescine transport system permease protein	GO:0016021//integral component of membrane;GO:0005886//plasma membrane	-	GO:0006810//transport	gi|446722078|ref|WP_000799391.1|/7.5e-158/putrescine/spermidine ABC transporter permease [Salmonella enterica]
A7J12_00075	786	106.155	43.0564	-1.30187	Down	0.00562784	0.00199611	known_mRNA	K08299|1|3.6e-144|515.8|seg:SG0073|crotonobetainyl-CoA hydratase [EC:4.2.1.149]	-	GO:0016836//hydro-lyase activity	GO:0009437//carnitine metabolic process	gi|445926532|ref|WP_000004387.1|/1.6e-143/carnitinyl-CoA dehydratase [Salmonella enterica]
A7J12_23020	498	2348.14	952.251	-1.3021	Down	1.04008e-06	1.5932e-07	known_mRNA	-	GO:0009289//pilus	-	-	gi|501537714|ref|WP_012543423.1|/8.9e-87/fimbrial protein [Salmonella enterica]
A7J12_07060	315	36.7217	14.8801	-1.30325	Down	0.0214218	0.00915076	known_mRNA	K03972|1|2.0e-53|213.0|sel:SPUL_1494|phage shock protein E	-	GO:0004792//thiosulfate sulfurtransferase activity	-	gi|446836176|ref|WP_000913432.1|/9.1e-53/thiosulfate:cyanide sulfurtransferase [Salmonella enterica]
A7J12_10610	1611	121.586	49.1986	-1.30529	Down	7.38124e-05	1.67411e-05	known_mRNA	-	-	-	-	gi|446198391|ref|WP_000276246.1|/0.0e+00/hypothetical protein [Salmonella enterica]
A7J12_06705	618	575.342	232.664	-1.30617	Down	0.000212026	5.2632e-05	known_mRNA	K00857|1|9.7e-113|411.0|senl:IY59_06785|thymidine kinase [EC:2.7.1.21]	GO:0005829//cytosol	GO:0008270//zinc ion binding;GO:0004797//thymidine kinase activity;GO:0005524//ATP binding	GO:0009157//deoxyribonucleoside monophosphate biosynthetic process;GO:0046104//thymidine metabolic process;GO:0016310//phosphorylation;GO:0071897//DNA biosynthetic process	gi|445990240|ref|WP_000068095.1|/4.5e-112/thymidine kinase [Salmonella enterica]
A7J12_11960	1044	97.7146	39.4047	-1.31021	Down	0.0327046	0.0147979	known_mRNA	K02200|1|2.2e-189|666.4|seg:SG2275|cytochrome c-type biogenesis protein CcmH	GO:0016021//integral component of membrane	-	-	gi|447161083|ref|WP_001238339.1|/1.9e-192/heme lyase subunit CcmH [Salmonella enterica]
A7J12_12300	1002	145.93	58.805	-1.31127	Down	1.18541e-05	2.25085e-06	known_mRNA	K03415|1|7.7e-184|647.9|setc:CFSAN001921_05225|two-component system, chemotaxis family, response regulator CheV	GO:0005622//intracellular	GO:0004871//signal transducer activity;GO:0016740//transferase activity	GO:0006935//chemotaxis;GO:0000160//phosphorelay signal transduction system	gi|446290703|ref|WP_000368558.1|/3.5e-183/chemotaxis protein CheV [Salmonella enterica]
A7J12_22615	1389	94.466	37.9059	-1.31737	Down	0.00411934	0.0014066	known_mRNA	-	-	-	-	gi|205355155|ref|YP_002228956.1|/3.1e-278/lipoprotein [Salmonella enterica subsp. enterica serovar Gallinarum str. 287/91]
A7J12_10505	798	313.671	125.853	-1.31751	Down	2.97195e-05	6.14442e-06	known_mRNA	K09933|1|1.9e-153|546.6|stm:STM2001|MtfA peptidase	GO:0005737//cytoplasm	GO:0008237//metallopeptidase activity;GO:0016740//transferase activity	GO:0006508//proteolysis	gi|446521574|ref|WP_000598920.1|/8.8e-153/DgsA anti-repressor MtfA [Salmonella enterica]
A7J12_10975	903	79.3855	31.8475	-1.31769	Down	0.0239014	0.0104007	known_mRNA	K16651|1|2.3e-126|456.8|cif:AL515_09960|L-threonine kinase [EC:2.7.1.177]	-	GO:0016301//kinase activity;GO:0005524//ATP binding	GO:0016310//phosphorylation	gi|447124059|ref|WP_001201315.1|/4.0e-170/GHMP kinase [Salmonella enterica]
A7J12_20720	600	784.599	314.078	-1.32083	Down	5.82281e-10	5.52152e-11	known_mRNA	K20866|1|1.4e-111|407.1|sew:SeSA_A4237|glucose-1-phosphatase [EC:3.1.3.10]	-	GO:0016787//hydrolase activity	GO:0008152//metabolic process	gi|446888439|ref|WP_000965695.1|/6.3e-111/alpha-D-glucose-1-phosphatase [Salmonella enterica]
A7J12_10810	795	132.712	53.0158	-1.32381	Down	0.0384792	0.0179611	known_mRNA	K02190|1|9.2e-148|527.7|set:SEN2023|sirohydrochlorin cobaltochelatase [EC:4.99.1.3]	-	GO:0046872//metal ion binding;GO:0016852//sirohydrochlorin cobaltochelatase activity	GO:0019251	gi|446632439|ref|WP_000709785.1|/4.2e-147/sirohydrochlorin cobaltochelatase [Salmonella enterica]
A7J12_13025	792	551.821	220.423	-1.32392	Down	1.32561e-06	2.07822e-07	known_mRNA	K00059|1|4.8e-48|196.4|bha:BH2491|3-oxoacyl-[acyl-carrier protein] reductase [EC:1.1.1.100]	-	GO:0004316//3-oxoacyl-[acyl-carrier-protein] reductase (NADPH) activity	GO:0055114//oxidation-reduction process	gi|446439605|ref|WP_000517460.1|/9.1e-142/short-chain dehydrogenase [Salmonella enterica]
A7J12_05345	1218	175.414	70.0588	-1.32412	Down	8.92659e-08	1.13277e-08	known_mRNA	K02414|1|1.1e-221|773.9|seno:AU37_05340|flagellar hook-length control protein FliK	GO:0009424//bacterial-type flagellum hook	-	GO:0044780	gi|446554325|ref|WP_000631671.1|/5.2e-221/flagellar hook-length control protein [Salmonella enterica]
A7J12_03080	726	907.375	362.148	-1.32512	Down	0.0012841	0.000379347	known_mRNA	K10004|1|1.4e-131|473.8|seo:STM14_0770|glutamate/aspartate transport system ATP-binding protein [EC:3.6.3.-]	GO:0043190//ATP-binding cassette (ABC) transporter complex	GO:0015424//amino acid-transporting ATPase activity;GO:0005524//ATP binding	GO:0003333//amino acid transmembrane transport;GO:0006865//amino acid transport	gi|446554023|ref|WP_000631369.1|/6.6e-131/arginine ABC transporter ATP-binding protein [Salmonella enterica]
A7J12_01020	405	553.763	220.928	-1.32569	Down	2.61423e-10	2.33473e-11	known_mRNA	K06080|1|4.6e-71|271.9|senc:SEET0819_08150|RcsF protein	-	-	-	gi|447125059|ref|WP_001202315.1|/2.1e-70/MULTISPECIES: outer membrane lipoprotein [Salmonella]
A7J12_08515	348	905.348	360.903	-1.32686	Down	3.10445e-05	6.44668e-06	known_mRNA	K07390|1|1.4e-60|236.9|sene:IA1_07075|monothiol glutaredoxin	GO:0005623//cell	GO:0046872//metal ion binding;GO:0009055//electron carrier activity;GO:0051537//2 iron, 2 sulfur cluster binding;GO:0015035//protein disulfide oxidoreductase activity	GO:0045454//cell redox homeostasis;GO:0055114//oxidation-reduction process	gi|446030321|ref|WP_000108176.1|/6.5e-60/glutaredoxin [Salmonella enterica]
A7J12_08700	591	170.696	68.0027	-1.32776	Down	0.00652267	0.00237296	known_mRNA	K15344|1|4.2e-105|385.6|sent:TY21A_06440|secreted effector protein SseB	GO:0009986//cell surface;GO:0005576//extracellular region;GO:0005829//cytosol	GO:0005515//protein binding	GO:0030254//protein secretion by the type III secretion system;GO:0009405//pathogenesis	gi|446016567|ref|WP_000094422.1|/1.9e-104/pathogenicity island 2 effector protein SseB [Salmonella enterica]
A7J12_09995	1047	1350.87	537.43	-1.32974	Down	1.77983e-07	2.41395e-08	known_mRNA	K01465|1|5.2e-183|645.2|ssj:SSON53_05810|dihydroorotase [EC:3.5.2.3]	-	GO:0008270//zinc ion binding;GO:0004151//dihydroorotase activity	GO:0044205//'de novo' UMP biosynthetic process;GO:0019856//pyrimidine nucleobase biosynthetic process	gi|493735896|ref|WP_006685105.1|/6.3e-183/dihydroorotase [Citrobacter youngae]
A7J12_08950	2379	4977.42	1979.76	-1.33008	Down	0.00153754	0.000465434	known_mRNA	K01007|1|0.0e+00|1558.1|ses:SARI_01619|pyruvate, water dikinase [EC:2.7.9.2]	-	GO:0046872//metal ion binding;GO:0008986//pyruvate, water dikinase activity;GO:0005524//ATP binding	GO:0006094//gluconeogenesis;GO:0006090//pyruvate metabolic process;GO:0016310//phosphorylation	gi|445991494|ref|WP_000069349.1|/0.0e+00/phosphoenolpyruvate synthase [Salmonella enterica]
A7J12_01565	633	48.7594	19.3327	-1.33464	Down	0.0152521	0.00620238	known_mRNA	K03329|1|9.0e-114|414.5|senb:BN855_3570|amino acid exporter	GO:0005886//plasma membrane;GO:0016021//integral component of membrane	GO:0015171//amino acid transmembrane transporter activity	GO:0003333//amino acid transmembrane transport;GO:0006865//amino acid transport	gi|446355276|ref|WP_000433131.1|/4.1e-113/membrane protein [Salmonella enterica]
A7J12_02845	807	2582.31	1020.85	-1.33888	Down	9.92869e-12	7.55911e-13	known_mRNA	K01169|1|2.6e-158|562.8|sel:SPUL_2347|ribonuclease I (enterobacter ribonuclease) [EC:3.1.27.6]	-	GO:0003723//RNA binding;GO:0033897//ribonuclease T2 activity	GO:0090502//RNA phosphodiester bond hydrolysis, endonucleolytic	gi|447015321|ref|WP_001092577.1|/1.2e-157/ribonuclease I [Salmonella enterica]
A7J12_06940	798	503.018	198.577	-1.34091	Down	4.59875e-11	3.76328e-12	known_mRNA	K01591|1|1.3e-146|523.9|sed:SeD_A1623|orotidine-5'-phosphate decarboxylase [EC:4.1.1.23]	-	GO:0004590//orotidine-5'-phosphate decarboxylase activity	GO:0044205//'de novo' UMP biosynthetic process;GO:0006207//'de novo' pyrimidine nucleobase biosynthetic process	gi|446465567|ref|WP_000543421.1|/6.1e-146/orotidine 5'-phosphate decarboxylase [Salmonella enterica]
A7J12_19245	597	818.729	321.755	-1.34742	Down	4.45615e-12	3.3317e-13	known_mRNA	K05501|1|4.7e-104|382.1|sene:IA1_18145|TetR/AcrR family transcriptional regulator	GO:0005737//cytoplasm;GO:0043590	GO:0043565//sequence-specific DNA binding	GO:0010974//negative regulation of barrier septum assembly	gi|446741351|ref|WP_000818607.1|/2.1e-103/division inhibitor protein [Salmonella enterica]
A7J12_04885	342	65.4099	25.6962	-1.34795	Down	0.0002547	6.45022e-05	known_mRNA	-	GO:0005737//cytoplasm	GO:0003700//sequence-specific DNA binding transcription factor activity;GO:0003677//DNA binding;GO:0016987//sigma factor activity	GO:0006355//regulation of transcription, DNA-templated;GO:0009405//pathogenesis;GO:0006352//DNA-templated transcription, initiation	gi|446366869|ref|WP_000444724.1|/7.8e-58/type III secretion chaperone protein SigE [Salmonella enterica]
A7J12_17300	471	1924.57	756.033	-1.34802	Down	0.00187091	0.000582128	known_mRNA	K03402|1|2.4e-79|299.7|set:SEN3193|transcriptional regulator of arginine metabolism	GO:0005737//cytoplasm	GO:0003677//DNA binding;GO:0034618//arginine binding;GO:0003700//sequence-specific DNA binding transcription factor activity	GO:0051259//protein oligomerization;GO:0006526//arginine biosynthetic process;GO:0006355//regulation of transcription, DNA-templated	gi|447180596|ref|WP_001257852.1|/1.1e-78/arginine repressor [Salmonella enterica]
A7J12_08060	390	117.067	45.9038	-1.35066	Down	2.48202e-05	5.04665e-06	known_mRNA	K13632|1|4.9e-70|268.5|sei:SPC_2209|AraC family transcriptional regulator, mar-sox-rob regulon activator	GO:0005829//cytosol	GO:0019172//glyoxalase III activity;GO:0000987//core promoter proximal region sequence-specific DNA binding;GO:0003700//sequence-specific DNA binding transcription factor activity	GO:0046677//response to antibiotic;GO:0019243//methylglyoxal catabolic process to D-lactate;GO:0006355//regulation of transcription, DNA-templated	gi|499552265|ref|WP_011233048.1|/2.3e-69/transcriptional regulator [Salmonella enterica]
A7J12_18490	435	6763.95	2644.96	-1.35462	Down	4.67397e-08	5.61473e-09	known_mRNA	K06149|1|1.1e-75|287.3|spt:SPA3448|universal stress protein A	GO:0005737//cytoplasm;GO:0016020//membrane	GO:0042802//identical protein binding	GO:0006950//response to stress	gi|446245710|ref|WP_000323565.1|/5.2e-75/MULTISPECIES: universal stress protein A [Salmonella]
A7J12_22515	1065	42.899	16.7144	-1.35985	Down	0.00323128	0.00107537	known_mRNA	K03476|1|5.6e-217|758.1|senl:IY59_21985|L-ascorbate 6-phosphate lactonase [EC:3.1.1.-]	GO:0005737//cytoplasm	GO:0030145//manganese ion binding;GO:0035460//L-ascorbate 6-phosphate lactonase activity	GO:0019854	gi|486299046|ref|WP_001575343.1|/2.6e-216/L-ascorbate 6-phosphate lactonase [Salmonella enterica]
A7J12_20875	621	9926.18	3846.17	-1.36782	Down	0.00617917	0.00222968	known_mRNA	K04564|1|1.0e-114|417.5|kin:AB182_24685|superoxide dismutase, Fe-Mn family [EC:1.15.1.1]	-	GO:0046872//metal ion binding;GO:0004784//superoxide dismutase activity	GO:0019430//removal of superoxide radicals;GO:0055114//oxidation-reduction process	gi|446044774|ref|WP_000122629.1|/2.1e-117/superoxide dismutase [Salmonella enterica]
A7J12_15735	660	2017.24	778.239	-1.3741	Down	7.15764e-11	6.02045e-12	known_mRNA	K01807|1|4.4e-111|405.6|enf:AKI40_0833|ribose 5-phosphate isomerase A [EC:5.3.1.6]	-	GO:0004751//ribose-5-phosphate isomerase activity	GO:0009052//pentose-phosphate shunt, non-oxidative branch	gi|446111886|ref|WP_000189741.1|/6.4e-117/ribose 5-phosphate isomerase [Salmonella enterica]
A7J12_17180	690	55.3796	21.365	-1.37411	Down	0.000842047	0.000239735	known_mRNA	K01788|1|1.2e-116|424.1|sbz:A464_3424|N-acylglucosamine-6-phosphate 2-epimerase [EC:5.1.3.9]	-	GO:0047465;GO:0016740//transferase activity	GO:0005975//carbohydrate metabolic process;GO:0006051//N-acetylmannosamine metabolic process;GO:0019262//N-acetylneuraminate catabolic process	gi|445976584|ref|WP_000054439.1|/3.3e-124/N-acetylmannosamine-6-phosphate 2-epimerase [Salmonella enterica]
A7J12_10845	1140	224.165	86.153	-1.37959	Down	0.0442253	0.0210793	known_mRNA	K02188|1|1.7e-200|703.4|cama:F384_10370|cobalt-precorrin-5B (C1)-methyltransferase [EC:2.1.1.195]	-	GO:0008168//methyltransferase activity	GO:0009236//cobalamin biosynthetic process;GO:0046140//corrin biosynthetic process;GO:0032259//methylation	gi|447215654|ref|WP_001292910.1|/1.2e-214/cobalt-precorrin-6A synthase [Salmonella enterica]
A7J12_16530	216	1575.78	601.881	-1.38852	Down	1.29917e-09	1.28821e-10	known_mRNA	K02970|1|2.9e-32|142.1|etw:ECSP_4038|small subunit ribosomal protein S21	GO:0022627//cytosolic small ribosomal subunit	GO:0003735//structural constituent of ribosome;GO:0016787//hydrolase activity	GO:0006412//translation	gi|447066813|ref|WP_001144069.1|/1.4e-31/MULTISPECIES: 30S ribosomal subunit protein S21 [Gammaproteobacteria]
A7J12_16845	525	1070.12	408.685	-1.38872	Down	0.00209199	0.000660453	known_mRNA	-	-	-	-	gi|16766571|ref|NP_462186.1|/8.2e-91/lipid carrier protein [Salmonella enterica subsp. enterica serovar Typhimurium str. LT2]
A7J12_08270	1035	60.211	22.8951	-1.39499	Down	0.00929291	0.00354547	known_mRNA	K11744|1|1.7e-181|640.2|sbv:N643_06255|AI-2 transport protein TqsA	GO:0016021//integral component of membrane	-	-	gi|447041012|ref|WP_001118268.1|/2.8e-183/pheromone autoinducer 2 transporter [Salmonella enterica]
A7J12_19940	381	830.445	315.064	-1.39824	Down	3.31963e-16	1.80094e-17	known_mRNA	K02116|1|1.1e-63|247.3|send:DT104_38991|ATP synthase protein I	GO:0016021//integral component of membrane	GO:0016787//hydrolase activity;GO:0008270//zinc ion binding	-	gi|446038830|ref|WP_000116685.1|/5.3e-63/F0F1 ATP synthase subunit I [Salmonella enterica]
A7J12_21380	429	4587.55	1733.13	-1.40434	Down	6.34319e-06	1.13504e-06	known_mRNA	K02867|1|2.6e-72|276.2|sena:AU38_20365|large subunit ribosomal protein L11	-	-	-	gi|501166663|ref|WP_012210717.1|/1.6e-79/hypothetical protein [Salmonella enterica]
A7J12_05405	369	91.4735	34.5568	-1.40439	Down	0.00167689	0.000512968	known_mRNA	K02423|1|1.5e-60|236.9|seeb:SEEB0189_009670|flagellar protein FliT	GO:0005829//cytosol;GO:0016021//integral component of membrane	GO:0008528//G-protein coupled peptide receptor activity	GO:0006457//protein folding;GO:0006355//regulation of transcription, DNA-templated;GO:1902209;GO:0007186//G-protein coupled receptor signaling pathway	gi|446127044|ref|WP_000204899.1|/6.9e-60/flagellar biosynthesis protein FliT [Salmonella enterica]
A7J12_17765	471	14093.1	5309.41	-1.40836	Down	8.3369e-19	3.59169e-20	known_mRNA	K02992|1|1.3e-80|303.9|ece:Z4699|small subunit ribosomal protein S7	GO:0022627//cytosolic small ribosomal subunit;GO:0000439//core TFIIH complex;GO:0016020//membrane	GO:0003729//mRNA binding;GO:0019843//rRNA binding;GO:0003735//structural constituent of ribosome;GO:0005515//protein binding;GO:0000049//tRNA binding	GO:0006289//nucleotide-excision repair;GO:0017148//negative regulation of translation;GO:0000028//ribosomal small subunit assembly;GO:0006351//transcription, DNA-templated	gi|447060789|ref|WP_001138045.1|/5.9e-80/30S ribosomal protein S7 [Escherichia coli]
A7J12_16765	1272	34.1607	12.8533	-1.4102	Down	0.00395134	0.00134473	known_mRNA	K16371|1|1.2e-210|737.3|kpnu:LI86_02995|D-tagatose-1,6-bisphosphate aldolase subunit GatZ/KbaZ	-	GO:0003824//catalytic activity	GO:2001059;GO:0019404	gi|554096823|gb|ESF38590.1|/3.3e-242/D-tagatose-1,6-bisphosphate aldolase subunit GatZ [Salmonella enterica subsp. enterica serovar Senftenberg str. ATCC 8400]
A7J12_19925	471	5808.33	2183.35	-1.41158	Down	2.47411e-12	1.79341e-13	known_mRNA	K02109|1|2.9e-77|292.7|ses:SARI_03782|F-type H+-transporting ATPase subunit b	GO:0016021//integral component of membrane;GO:0045263//proton-transporting ATP synthase complex, coupling factor F(o);GO:0005886//plasma membrane	GO:0046933//proton-transporting ATP synthase activity, rotational mechanism	GO:0042777//plasma membrane ATP synthesis coupled proton transport	gi|446974956|ref|WP_001052212.1|/1.4e-76/MULTISPECIES: F0F1 ATP synthase subunit B [Salmonella]
A7J12_16665	366	259.853	97.5651	-1.41326	Down	2.68014e-06	4.45162e-07	known_mRNA	-	GO:0016021//integral component of membrane	-	-	gi|446306284|ref|WP_000384139.1|/2.0e-67/membrane protein [Salmonella enterica]
A7J12_18525	1044	53.5535	20.0459	-1.41768	Down	0.000137861	3.28704e-05	known_mRNA	K01424|1|2.6e-166|589.7|cro:ROD_42981|L-asparaginase [EC:3.5.1.1]	GO:0005576//extracellular region	GO:0004362//glutathione-disulfide reductase activity;GO:0004067//asparaginase activity;GO:0005179//hormone activity	GO:0006528//asparagine metabolic process;GO:0055114//oxidation-reduction process	gi|446625406|ref|WP_000702752.1|/2.4e-190/L-asparaginase [Salmonella enterica]
A7J12_07110	870	355.555	132.868	-1.42008	Down	2.40395e-05	4.85502e-06	known_mRNA	K06221|1|4.2e-69|266.5|hau:Haur_0361|2,5-diketo-D-gluconate reductase A [EC:1.1.1.346]	-	GO:0016491//oxidoreductase activity	GO:0055114//oxidation-reduction process	gi|446378926|ref|WP_000456781.1|/2.4e-164/aldo/keto reductase [Salmonella enterica]
A7J12_15065	363	137.388	51.3369	-1.42019	Down	0.00280394	0.000915898	known_mRNA	K01737|1|2.1e-67|259.6|senq:AU40_15940|6-pyruvoyltetrahydropterin/6-carboxytetrahydropterin synthase [EC:4.2.3.12 4.1.2.50]	-	GO:0046872//metal ion binding;GO:0016829//lyase activity	GO:0008616//queuosine biosynthetic process	gi|446030458|ref|WP_000108313.1|/9.8e-67/6-carboxy-5,6,7,8-tetrahydropterin synthase [Salmonella enterica]
A7J12_19555	1689	853.257	318.598	-1.42124	Down	6.09307e-11	5.08335e-12	known_mRNA	K01652|1|2.8e-303|1045.4|cama:F384_20070|acetolactate synthase I/II/III large subunit [EC:2.2.1.6]	-	GO:0050660//flavin adenine dinucleotide binding;GO:0030976//thiamine pyrophosphate binding;GO:0000287//magnesium ion binding;GO:0003984//acetolactate synthase activity;GO:0016829//lyase activity	GO:0009097//isoleucine biosynthetic process;GO:0009099//valine biosynthetic process	gi|446090584|ref|WP_000168439.1|/0.0e+00/acetolactate synthase [Salmonella enterica]
A7J12_21100	318	292.61	108.78	-1.42757	Down	1.67938e-08	1.90638e-09	known_mRNA	K03764|1|2.4e-54|216.1|sek:SSPA3669|MetJ family transcriptional regulator, methionine regulon repressor	GO:0005737//cytoplasm	GO:0003677//DNA binding;GO:0003700//sequence-specific DNA binding transcription factor activity	GO:0009086//methionine biosynthetic process;GO:0045892//negative regulation of transcription, DNA-templated	gi|446775555|ref|WP_000852811.1|/1.1e-53/MULTISPECIES: transcriptional regulator [Salmonella]
A7J12_23650	1917	11209.4	4161.67	-1.42948	Down	2.298e-11	1.83337e-12	known_mRNA	K04043|1|0.0e+00|1171.0|ebt:EBL_c33380|molecular chaperone DnaK	-	GO:0005524//ATP binding;GO:0051082//unfolded protein binding	GO:0006457//protein folding	gi|668960304|gb|KFC77855.1|/0.0e+00/DnaK family chaperone protein [Buttiauxella agrestis ATCC 33320]
A7J12_20100	1851	7545.61	2796.69	-1.43192	Down	3.69977e-10	3.39869e-11	known_mRNA	K01687|1|0.0e+00|1186.0|kpw:KPNIH30_00640|dihydroxy-acid dehydratase [EC:4.2.1.9]	-	GO:0046872//metal ion binding;GO:0004160//dihydroxy-acid dehydratase activity;GO:0051539//4 iron, 4 sulfur cluster binding	GO:0009097//isoleucine biosynthetic process;GO:0009099//valine biosynthetic process	gi|397741701|gb|EJK88922.1|/0.0e+00/dihydroxy-acid dehydratase [Klebsiella pneumoniae subsp. pneumoniae DSM 30104]
A7J12_00055	1149	4705.11	1741.74	-1.4337	Down	0.0333553	0.0151684	known_mRNA	K01956|1|4.3e-207|725.3|kpr:KPR_0963|carbamoyl-phosphate synthase small subunit [EC:6.3.5.5]	-	GO:0004088//carbamoyl-phosphate synthase (glutamine-hydrolyzing) activity;GO:0005524//ATP binding	GO:0006526//arginine biosynthetic process;GO:0044205//'de novo' UMP biosynthetic process;GO:0006541//glutamine metabolic process;GO:0006207//'de novo' pyrimidine nucleobase biosynthetic process	gi|446519934|ref|WP_000597280.1|/5.4e-220/carbamoyl phosphate synthase small subunit [Salmonella enterica]
A7J12_13485	2379	71.1419	26.3157	-1.43478	Down	0.0454144	0.02176	known_mRNA	K07306|1|0.0e+00|1549.3|ses:SARI_00347|anaerobic dimethyl sulfoxide reductase subunit A [EC:1.8.5.3]	-	GO:0030151//molybdenum ion binding;GO:0051539//4 iron, 4 sulfur cluster binding;GO:0009055//electron carrier activity;GO:0009389//dimethyl sulfoxide reductase activity	GO:0055114//oxidation-reduction process	gi|446430421|ref|WP_000508276.1|/0.0e+00/DMSO reductase subunit A [Salmonella enterica]
A7J12_21715	1191	160.363	59.3145	-1.43488	Down	2.19e-06	3.5643e-07	known_mRNA	K10108|1|5.1e-227|791.6|seb:STM474_4423|maltose/maltodextrin transport system substrate-binding protein	-	-	-	gi|446618066|ref|WP_000695412.1|/2.8e-227/sugar ABC transporter substrate-binding protein [Salmonella enterica]
A7J12_16230	504	84.7271	31.179	-1.44225	Down	0.000114068	2.67033e-05	known_mRNA	-	GO:0016021//integral component of membrane	GO:0004386//helicase activity	-	gi|446355191|ref|WP_000433046.1|/2.2e-93/RNA helicase [Salmonella enterica]
A7J12_09690	1047	1943.51	714.069	-1.44453	Down	8.67731e-10	8.38655e-11	known_mRNA	K11069|1|1.0e-194|684.1|sfx:S1205|spermidine/putrescine transport system substrate-binding protein	-	-	-	gi|446681983|ref|WP_000759329.1|/4.2e-203/putrescine/spermidine ABC transporter substrate-binding protein [Salmonella enterica]
A7J12_08685	588	35.6419	13.092	-1.44489	Down	0.0243	0.0105907	known_mRNA	K15346|1|4.8e-101|372.1|stm:STM1401|secreted effector protein SseD	GO:0005576//extracellular region;GO:0009986//cell surface	GO:0005515//protein binding	GO:0030254//protein secretion by the type III secretion system;GO:0009405//pathogenesis	gi|446310468|ref|WP_000388323.1|/2.2e-100/pathogenicity island 2 effector protein SseD [Salmonella enterica]
A7J12_19150	1146	687.478	252.279	-1.44629	Down	2.33036e-07	3.24561e-08	known_mRNA	K03280|1|4.5e-164|582.4|efe:EFER_3912|UDP-N-acetylglucosamine:(glucosyl)LPS alpha-1,2-N-acetylglucosaminyltransferase [EC:2.4.1.56]	-	GO:0008917//lipopolysaccharide N-acetylglucosaminyltransferase activity	GO:0009103//lipopolysaccharide biosynthetic process	gi|446514475|ref|WP_000591821.1|/3.3e-217/lipopolysaccharide 1,2-N-acetylglucosaminetransferase [Salmonella enterica]
A7J12_21125	1125	51.7894	18.9806	-1.44813	Down	0.0015242	0.000460247	known_mRNA	-	-	-	-	gi|353563149|gb|EHC29580.1|/3.0e-231/N-acetylglutamate synthase [Salmonella enterica subsp. enterica serovar Alachua str. R6-377]
A7J12_23330	777	195.27	71.3698	-1.45208	Down	0.0101784	0.00394191	known_mRNA	-	-	-	-	gi|446089187|ref|WP_000167042.1|/3.6e-143/membrane protein [Salmonella enterica]
A7J12_07410	606	169.452	61.9047	-1.45275	Down	3.13656e-08	3.65348e-09	known_mRNA	K01118|1|1.6e-107|393.7|see:SNSL254_A1759|FMN-dependent NADH-azoreductase [EC:1.7.-.-]	-	GO:0016661;GO:0008752//FMN reductase activity;GO:0016652//oxidoreductase activity, acting on NAD(P)H, NAD(P) as acceptor;GO:0016787//hydrolase activity;GO:0009055//electron carrier activity;GO:0010181//FMN binding	GO:0055114//oxidation-reduction process	gi|445971069|ref|WP_000048924.1|/7.2e-107/azoreductase [Salmonella enterica]
A7J12_21890	2067	52.1366	18.9444	-1.46053	Down	0.0018077	0.000556691	known_mRNA	K06148|1|0.0e+00|1334.7|sene:IA1_20745|ATP-binding cassette, subfamily C, bacterial	GO:0016021//integral component of membrane	GO:0034040//lipid-transporting ATPase activity;GO:0005524//ATP binding	GO:0055085//transmembrane transport;GO:0006869//lipid transport	gi|446280711|ref|WP_000358566.1|/0.0e+00/antibiotic ABC transporter ATP-binding protein [Salmonella enterica]
A7J12_20105	1545	5262.52	1903.1	-1.4674	Down	1.61914e-09	1.63501e-10	known_mRNA	K01754|1|7.0e-285|984.2|sdz:Asd1617_05208|threonine dehydratase [EC:4.3.1.19]	-	GO:0030170//pyridoxal phosphate binding;GO:0004794//L-threonine ammonia-lyase activity	GO:0008652//cellular amino acid biosynthetic process;GO:0009097//isoleucine biosynthetic process	gi|446708251|ref|WP_000785597.1|/3.2e-284/threonine dehydratase [Shigella dysenteriae]
A7J12_09945	660	143.588	51.9244	-1.46745	Down	2.7178e-07	3.8162e-08	known_mRNA	K02386|1|4.0e-104|382.5|cko:CKO_01987|flagella basal body P-ring formation protein FlgA	GO:0042597//periplasmic space	-	GO:0044781	gi|447116830|ref|WP_001194086.1|/6.4e-117/flagellar basal body P-ring biosynthesis protein FlgA [Salmonella enterica]
A7J12_08815	243	71.8561	25.9784	-1.4678	Down	0.00797104	0.00296893	known_mRNA	K06078|1|8.4e-36|154.1|set:SEN1669|murein lipoprotein	GO:0019867//outer membrane	-	-	gi|435188465|gb|ELN73178.1|/3.9e-35/murein lipoprotein, partial [Salmonella enterica subsp. enterica serovar Enteritidis str. 17927]
A7J12_21000	291	36.6141	13.1569	-1.47658	Down	0.00159945	0.000488185	known_mRNA	K11530|1|2.5e-50|202.6|seeh:SEEH1578_06660|(4S)-4-hydroxy-5-phosphonooxypentane-2,3-dione isomerase [EC:5.3.1.32]	GO:0005737//cytoplasm	GO:0016853//isomerase activity	-	gi|486190757|ref|WP_001543603.1|/1.1e-49/autoinducer-2 (AI-2) modifying protein LsrG [Salmonella enterica]
A7J12_11835	573	4284.26	1537.61	-1.47835	Down	5.4774e-10	5.16901e-11	known_mRNA	K13694|1|6.5e-103|378.3|seeh:SEEH1578_20345|lipoprotein Spr	-	GO:0016787//hydrolase activity	-	gi|446163160|ref|WP_000241015.1|/3.0e-102/membrane protein [Salmonella enterica]
A7J12_01965	1992	6052.38	2170.57	-1.47943	Down	0.0434121	0.0206225	known_mRNA	K02298|1|0.0e+00|1298.9|kin:AB182_19805|cytochrome o ubiquinol oxidase subunit I [EC:1.10.3.10]	-	-	-	gi|695697424|ref|WP_032637341.1|/0.0e+00/cytochrome o ubiquinol oxidase subunit I [Enterobacter cloacae]
A7J12_18715	1008	519.874	185.356	-1.48786	Down	6.01162e-16	3.30249e-17	known_mRNA	K02529|1|9.5e-25|119.4|aaci:ASQ49_11320|LacI family transcriptional regulator	-	GO:0003700//sequence-specific DNA binding transcription factor activity;GO:0003677//DNA binding	GO:0006355//regulation of transcription, DNA-templated	gi|486298581|ref|WP_001575113.1|/1.2e-183/LacI family transcriptional regulator [Salmonella enterica]
A7J12_02935	954	271.526	96.1871	-1.49718	Down	3.68662e-12	2.72274e-13	known_mRNA	K05798|1|9.0e-25|119.4|smaf:D781_0701|LysR family transcriptional regulator, transcriptional activator for leuABCD operon	-	GO:0003700//sequence-specific DNA binding transcription factor activity;GO:0003677//DNA binding	GO:0006355//regulation of transcription, DNA-templated	gi|447205568|ref|WP_001282824.1|/7.2e-178/transcriptional regulator [Salmonella enterica]
A7J12_04460	1422	30.123	10.6619	-1.49839	Down	0.0020662	0.000650428	known_mRNA	K20265|1|3.8e-51|207.6|bpip:BPP43_09420|glutamate:GABA antiporter	-	-	-	gi|447057012|ref|WP_001134268.1|/6.1e-274/transporter [Salmonella enterica]
A7J12_07215	1155	141.477	50.0508	-1.4991	Down	7.17989e-06	1.30112e-06	known_mRNA	K03406|1|1.0e-67|262.3|cko:CKO_04394|methyl-accepting chemotaxis protein	GO:0016021//integral component of membrane	GO:0004871//signal transducer activity	GO:0007165//signal transduction;GO:0006935//chemotaxis	gi|446868376|ref|WP_000945632.1|/8.1e-208/chemo-receptor protein [Salmonella enterica]
A7J12_13010	876	718.571	254.018	-1.5002	Down	0.00245238	0.000790441	known_mRNA	K02047|1|8.5e-163|577.8|seeb:SEEB0189_007350|sulfate transport system permease protein	GO:0005886//plasma membrane;GO:0016021//integral component of membrane	GO:0015419//sulfate transmembrane-transporting ATPase activity	GO:1902358//sulfate transmembrane transport	gi|446775449|ref|WP_000852705.1|/3.9e-162/sulfate/thiosulfate transporter permease subunit [Salmonella enterica]
A7J12_08640	549	88.1998	31.0847	-1.50457	Down	0.00140615	0.00041989	known_mRNA	K03222|1|6.2e-103|378.3|shb:SU5_02026|type III secretion protein J	-	-	-	gi|505445864|ref|WP_015632966.1|/4.4e-103/hypothetical protein [Salmonella enterica]
A7J12_04065	891	163.916	57.2981	-1.5164	Down	5.61033e-06	9.9239e-07	known_mRNA	K17737|1|1.4e-19|102.1|pfo:Pfl01_2077|LysR family transcriptional regulator, carnitine catabolism transcriptional activator	-	-	-	gi|446467481|ref|WP_000545335.1|/1.8e-162/LysR family transcriptional regulator [Salmonella enterica]
A7J12_12555	1428	164.099	57.1132	-1.52267	Down	0.0100612	0.00388732	known_mRNA	K06714|1|9.6e-273|943.7|seeb:SEEB0189_007770|arginine utilization regulatory protein	-	GO:0043565//sequence-specific DNA binding;GO:0005524//ATP binding;GO:0008134//transcription factor binding	GO:0006355//regulation of transcription, DNA-templated	gi|446091074|ref|WP_000168929.1|/4.4e-272/regulatory protein [Salmonella enterica]
A7J12_10485	570	149.652	52.0721	-1.52303	Down	3.31245e-05	6.94655e-06	known_mRNA	K10906|1|9.4e-62|241.5|ecy:ECSE_1698|exodeoxyribonuclease VIII [EC:3.1.11.-]	-	GO:0003676//nucleic acid binding;GO:0004527//exonuclease activity	GO:0090305//nucleic acid phosphodiester bond hydrolysis	gi|207857412|ref|YP_002244063.1|/8.9e-107/phage protein [Salmonella enterica subsp. enterica serovar Enteritidis str. P125109]
A7J12_05600	888	78.7016	27.3496	-1.52487	Down	8.38484e-06	1.53859e-06	known_mRNA	K02556|1|5.6e-154|548.5|cro:ROD_19431|chemotaxis protein MotA	GO:0016021//integral component of membrane	GO:0008565//protein transporter activity	GO:0015031//protein transport	gi|446829059|ref|WP_000906315.1|/7.0e-159/flagellar motor protein MotA [Salmonella enterica]
A7J12_14585	1011	454.357	157.642	-1.52718	Down	0.0271898	0.01203	known_mRNA	K04655|1|5.6e-174|615.1|cfd:CFNIH1_00660|hydrogenase expression/formation protein HypE	-	-	-	gi|435251008|gb|ELO30716.1|/5.9e-186/carbamoyl dehydratase HypE, partial [Salmonella enterica subsp. enterica serovar Enteritidis str. 648899 3-17]
A7J12_08645	750	193.819	67.2398	-1.52733	Down	0.00218524	0.000692382	known_mRNA	K03222|1|6.9e-137|491.5|spt:SPA1444|type III secretion protein J	GO:0016021//integral component of membrane	-	GO:0009306//protein secretion	gi|446785620|ref|WP_000862876.1|/3.2e-136/type III secretion system lipoprotein SsaJ [Salmonella enterica]
A7J12_22325	978	619.2	214.583	-1.52887	Down	2.59806e-15	1.45686e-16	known_mRNA	K04568|1|8.0e-186|654.4|sec:SCH_4223|elongation factor P--(R)-beta-lysine ligase [EC:6.3.1.-]	GO:0005737//cytoplasm	GO:0004824//lysine-tRNA ligase activity;GO:0005524//ATP binding;GO:0016880//acid-ammonia (or amide) ligase activity	GO:0071915;GO:0006430//lysyl-tRNA aminoacylation	gi|445926942|ref|WP_000004797.1|/3.7e-185/lysyl-tRNA synthetase [Salmonella enterica]
A7J12_14800	444	94.2635	32.6553	-1.52938	Down	4.72112e-07	6.90895e-08	known_mRNA	-	-	-	GO:0009405//pathogenesis	gi|446637751|ref|WP_000715097.1|/1.3e-76/invasion protein [Salmonella enterica]
A7J12_20665	849	35.3794	12.251	-1.53001	Down	0.00155125	0.00047029	known_mRNA	-	-	-	-	gi|326625725|gb|EGE32070.1|/6.1e-160/putative cytoplasmic protein [Salmonella enterica subsp. enterica serovar Dublin str. SD3246]
A7J12_01820	864	435.629	150.682	-1.53159	Down	4.47201e-06	7.74728e-07	known_mRNA	K05517|1|7.8e-177|624.4|sene:IA1_02210|nucleoside-specific channel-forming protein	-	-	-	gi|486183740|ref|WP_001539294.1|/3.6e-176/ion channel protein Tsx [Salmonella enterica]
A7J12_19620	1662	149.883	51.8346	-1.53185	Down	0.000638439	0.000177546	known_mRNA	K07085|1|3.1e-291|1005.4|efe:EFER_3980|putative transport protein	GO:0005886//plasma membrane;GO:0016021//integral component of membrane	GO:0015459//potassium channel regulator activity;GO:0008324//cation transmembrane transporter activity	GO:0098655//cation transmembrane transport;GO:0043266//regulation of potassium ion transport	gi|493949764|ref|WP_006893659.1|/2.9e-307/putative potassium uptake protein TrkA [Salmonella enterica]
A7J12_03060	1680	89.3818	30.5938	-1.54674	Down	0.0326095	0.01474	known_mRNA	K04045|1|0.0e+00|1101.3|sef:UMN798_0713|molecular chaperone HscC	-	GO:0005524//ATP binding	-	gi|487551508|ref|WP_001713999.1|/0.0e+00/chaperone heat shock protein [Salmonella enterica]
A7J12_10005	255	60.4545	20.5368	-1.55764	Down	0.000335529	8.74196e-05	known_mRNA	K12148|1|1.7e-42|176.4|seg:SG1961|biofilm regulator BssS	-	-	-	gi|486152203|ref|WP_001518584.1|/7.6e-42/biofilm formation regulatory protein BssS [Salmonella enterica]
A7J12_22235	477	500.569	169.552	-1.56184	Down	1.66649e-05	3.25168e-06	known_mRNA	K07113|1|2.1e-83|313.2|senn:SN31241_7160|UPF0716 protein FxsA	GO:0016021//integral component of membrane	-	-	gi|486186397|ref|WP_001541341.1|/9.8e-83/exclusion suppressor FxsA [Salmonella enterica]
A7J12_07065	1398	455.762	154.087	-1.56454	Down	1.61064e-11	1.25562e-12	known_mRNA	K06918|1|7.0e-260|901.0|edj:ECDH1ME8569_1264|uncharacterized protein	-	-	-	gi|528858506|ref|WP_020924184.1|/4.3e-272/protein ycjX [Salmonella enterica]
A7J12_02835	411	282.441	95.2337	-1.5684	Down	5.16461e-10	4.83851e-11	known_mRNA	K06140|1|8.0e-71|271.2|seep:I137_10715|regulator of nucleoside diphosphate kinase	-	GO:0003677//DNA binding;GO:0016301//kinase activity;GO:0070063//RNA polymerase binding	GO:0032784//regulation of DNA-templated transcription, elongation;GO:0016310//phosphorylation	gi|446011893|ref|WP_000089748.1|/3.7e-70/nucleoside diphosphate kinase regulator [Salmonella enterica]
A7J12_22155	906	34.2402	11.5442	-1.56853	Down	0.0154154	0.00629337	known_mRNA	-	GO:0016021//integral component of membrane	-	-	gi|447190944|ref|WP_001268200.1|/4.9e-168/membrane protein [Salmonella enterica]
A7J12_02290	780	103.484	34.8659	-1.56952	Down	2.67652e-07	3.73993e-08	known_mRNA	K02069|1|1.7e-138|496.9|seno:AU37_02465|putative ABC transport system permease protein	GO:0005887//integral component of plasma membrane	GO:0015075//ion transmembrane transporter activity	GO:0006879//cellular iron ion homeostasis;GO:0034220//ion transmembrane transport	gi|446924874|ref|WP_001002130.1|/7.8e-138/membrane protein [Salmonella enterica]
A7J12_11955	648	164.782	55.4546	-1.57118	Down	0.00467476	0.00161331	known_mRNA	K07685|1|4.6e-113|412.1|seeb:SEEB0189_008335|two-component system, NarL family, nitrate/nitrite response regulator NarP	GO:0005622//intracellular	GO:0003677//DNA binding	GO:0006355//regulation of transcription, DNA-templated;GO:0000160//phosphorelay signal transduction system	gi|528820063|ref|YP_008361266.1|/2.1e-112/CitB protein [Salmonella enterica subsp. enterica serovar Newport str. USMARC-S3124.1]
A7J12_12950	972	12152.7	4080.28	-1.57453	Down	0.000114412	2.68101e-05	known_mRNA	K01738|1|8.0e-178|627.9|sed:SeD_A2795|cysteine synthase A [EC:2.5.1.47]	GO:0005737//cytoplasm	GO:0080146//L-cysteine desulfhydrase activity;GO:0030170//pyridoxal phosphate binding;GO:0004124//cysteine synthase activity;GO:0016787//hydrolase activity;GO:0016740//transferase activity	GO:0008652//cellular amino acid biosynthetic process;GO:0006535//cysteine biosynthetic process from serine	gi|445959047|ref|WP_000036902.1|/3.7e-177/cysteine synthase A [Salmonella enterica]
A7J12_01950	888	4161.59	1396.59	-1.57522	Down	0.0198626	0.00844397	known_mRNA	K02301|1|3.7e-166|589.0|sef:UMN798_0482|protoheme IX farnesyltransferase [EC:2.5.1.-]	-	-	-	gi|446894096|ref|WP_000971352.1|/1.7e-165/protoheme IX farnesyltransferase [Salmonella enterica]
A7J12_10275	1497	80.6261	27.0291	-1.57673	Down	0.00414804	0.00141735	known_mRNA	-	-	-	-	gi|446930738|ref|WP_001007994.1|/1.4e-281/tail sheath protein [Salmonella enterica]
A7J12_05605	930	84.6668	28.2738	-1.58233	Down	0.000178852	4.36631e-05	known_mRNA	K02557|1|5.1e-174|615.1|sea:SeAg_B1199|chemotaxis protein MotB	GO:0016021//integral component of membrane;GO:0005886//plasma membrane	-	GO:0097588;GO:0006935//chemotaxis	gi|446718340|ref|WP_000795653.1|/2.3e-173/flagellar motor protein MotB [Salmonella enterica]
A7J12_00280	984	799.875	265.859	-1.58911	Down	2.22969e-08	2.55604e-09	known_mRNA	K02064|1|1.1e-177|627.5|cama:F384_00350|thiamine transport system substrate-binding protein	GO:0030288//outer membrane-bounded periplasmic space	GO:0048502;GO:0005524//ATP binding;GO:0030975//thiamine binding	GO:0055085//transmembrane transport;GO:0015888//thiamine transport	gi|446838070|ref|WP_000915326.1|/2.3e-187/thiamine ABC transporter substrate-binding protein [Salmonella enterica]
A7J12_05350	444	34.2106	11.3373	-1.59337	Down	0.00124721	0.000366175	known_mRNA	K02413|1|3.3e-78|295.8|sty:STY2181|flagellar FliJ protein	GO:0005886//plasma membrane;GO:0009288//bacterial-type flagellum	GO:0003774//motor activity	GO:0006935//chemotaxis;GO:0071973//bacterial-type flagellum-dependent cell motility;GO:0044781;GO:0015031//protein transport	gi|445969126|ref|WP_000046981.1|/1.5e-77/flagellar biosynthesis chaperone [Salmonella enterica]
A7J12_07980	609	599.361	197.864	-1.59892	Down	6.11129e-08	7.5236e-09	known_mRNA	K03605|1|1.7e-109|400.2|sey:SL1344_1465|hydrogenase maturation protease [EC:3.4.23.-]	-	GO:0046872//metal ion binding;GO:0008047//enzyme activator activity;GO:0004175//endopeptidase activity;GO:0004672//protein kinase activity;GO:0005524//ATP binding	GO:0016485//protein processing;GO:0006468//protein phosphorylation;GO:0043085//positive regulation of catalytic activity	gi|446775408|ref|WP_000852664.1|/7.8e-109/hydrogenase 1 maturation protease [Salmonella enterica]
A7J12_10830	774	167.665	55.183	-1.60329	Down	0.0177236	0.00740539	known_mRNA	K05936|1|1.6e-141|506.9|set:SEN2027|precorrin-4/cobalt-precorrin-4 C11-methyltransferase [EC:2.1.1.133 2.1.1.271]	-	GO:0046026//precorrin-4 C11-methyltransferase activity	GO:0009236//cobalamin biosynthetic process;GO:0032259//methylation;GO:0055114//oxidation-reduction process	gi|435327233|gb|ELO98980.1|/7.5e-141/cobalt-precorrin-4 C(11)-methyltransferase, partial [Salmonella enterica subsp. enterica serovar Enteritidis str. 6.0562-1]
A7J12_21160	2181	998.183	328.34	-1.60411	Down	2.47713e-05	5.03106e-06	known_mRNA	K03782|1|0.0e+00|1382.5|eso:O3O_01225|catalase-peroxidase [EC:1.11.1.21]	-	GO:0046872//metal ion binding;GO:0020037//heme binding;GO:0004096//catalase activity	GO:0006979//response to oxidative stress;GO:0042744//hydrogen peroxide catabolic process;GO:0055114//oxidation-reduction process	gi|446030250|ref|WP_000108105.1|/0.0e+00/catalase/hydroperoxidase HPI(I) [Salmonella enterica]
A7J12_16240	405	39.5192	12.9137	-1.61366	Down	0.009154	0.00348048	known_mRNA	-	-	-	-	gi|602754238|gb|AHN98507.1|/1.3e-67/cytoplasmic protein [Salmonella enterica subsp. enterica serovar Enteritidis str. EC20121175]
A7J12_22065	669	488.604	159.543	-1.61472	Down	5.88369e-08	7.21546e-09	known_mRNA	K07771|1|6.6e-115|418.3|cko:CKO_03752|two-component system, OmpR family, response regulator BasR	GO:0016021//integral component of membrane;GO:0005737//cytoplasm	GO:0003677//DNA binding	GO:0009405//pathogenesis;GO:0000160//phosphorelay signal transduction system;GO:0046677//response to antibiotic;GO:0006355//regulation of transcription, DNA-templated	gi|446620553|ref|WP_000697899.1|/6.7e-122/transcriptional regulator [Salmonella enterica]
A7J12_14650	579	189.169	61.7453	-1.61527	Down	0.000186915	4.58446e-05	known_mRNA	-	GO:0016592//mediator complex	GO:0001104//RNA polymerase II transcription cofactor activity;GO:0000976//transcription regulatory region sequence-specific DNA binding	GO:0009405//pathogenesis;GO:0006357//regulation of transcription from RNA polymerase II promoter;GO:0000398//mRNA splicing, via spliceosome	gi|447004337|ref|WP_001081593.1|/3.4e-106/invasion protein OrgA [Salmonella enterica]
A7J12_08930	936	91.4781	29.8233	-1.61698	Down	3.20773e-05	6.70501e-06	known_mRNA	K03522|1|2.2e-172|609.8|stm:STM1353|electron transfer flavoprotein alpha subunit	-	GO:0050660//flavin adenine dinucleotide binding;GO:0009055//electron carrier activity	-	gi|446938627|ref|WP_001015883.1|/4.0e-173/electron transfer flavoprotein subunit alpha [Salmonella enterica]
A7J12_20095	930	2283.4	743.241	-1.61928	Down	3.3487e-08	3.92348e-09	known_mRNA	K00826|1|2.6e-178|629.4|seno:AU37_19140|branched-chain amino acid aminotransferase [EC:2.6.1.42]	-	GO:0052654//L-leucine transaminase activity;GO:0052655//L-valine transaminase activity;GO:0052656//L-isoleucine transaminase activity	GO:0009097//isoleucine biosynthetic process;GO:0009099//valine biosynthetic process;GO:0009098//leucine biosynthetic process	gi|446130677|ref|WP_000208532.1|/1.2e-177/branched-chain amino acid aminotransferase [Salmonella enterica]
A7J12_18330	222	38.7229	12.5881	-1.62113	Down	0.000713508	0.000200537	known_mRNA	K19165|1|1.8e-32|142.9|sega:SPUCDC_4006|antitoxin Phd	-	-	-	gi|446403148|ref|WP_000481003.1|/8.2e-32/antitoxin [Salmonella enterica]
A7J12_19145	1215	1689.44	548.11	-1.62401	Down	2.22578e-09	2.28311e-10	known_mRNA	K02847|1|8.9e-211|737.6|sene:IA1_18050|O-antigen ligase [EC:2.4.1.-]	GO:0016021//integral component of membrane	GO:0016874//ligase activity	-	gi|446881201|ref|WP_000958457.1|/1.8e-229/ligase [Salmonella enterica]
A7J12_18590	768	60.4294	19.575	-1.62624	Down	5.68261e-05	1.25906e-05	known_mRNA	K21086|1|3.4e-123|446.0|cif:AL515_00185|c-di-GMP phosphodiesterase [EC:3.1.4.52]	-	GO:0071111	-	gi|446518278|ref|WP_000595624.1|/1.8e-142/cyclic di-GMP phosphodiesterase [Salmonella enterica]
A7J12_02775	1236	165.513	53.597	-1.62672	Down	1.18594e-08	1.31381e-09	known_mRNA	K00390|1|5.1e-12|77.4|xce:Xcel_3393|phosphoadenosine phosphosulfate reductase [EC:1.8.4.8 1.8.4.10]	-	GO:0003824//catalytic activity	GO:0008152//metabolic process	gi|514641993|gb|EPJ00584.1|/9.5e-255/immunoglobulin-binding regulator A [Salmonella enterica subsp. enterica serovar Enteritidis str. 2010K-0271]
A7J12_21170	1104	637.695	206.255	-1.62844	Down	0.00553394	0.00195776	known_mRNA	K00005|1|2.2e-192|676.4|sdy:SDY_3780|glycerol dehydrogenase [EC:1.1.1.6]	-	GO:0019147;GO:0046872//metal ion binding;GO:0008888//glycerol dehydrogenase [NAD+] activity	GO:0055114//oxidation-reduction process	gi|516035482|ref|WP_017466065.1|/1.5e-206/glycerol dehydrogenase [Salmonella enterica]
A7J12_24130	1206	2099.69	677.657	-1.63155	Down	1.22863e-08	1.36669e-09	known_mRNA	K03496|1|1.2e-18|99.4|same:SAMCFNEI73_pB0001|chromosome partitioning protein	-	GO:0000150//recombinase activity;GO:0003677//DNA binding	GO:0006310//DNA recombination	gi|446349821|ref|WP_000427676.1|/2.8e-227/chromosome partitioning protein ParA [Salmonella enterica]
A7J12_13465	432	1988.85	640.968	-1.63361	Down	0.000247321	6.25208e-05	known_mRNA	K00940|1|7.4e-75|284.6|seep:I137_01605|nucleoside-diphosphate kinase [EC:2.7.4.6]	GO:0005737//cytoplasm	GO:0004550//nucleoside diphosphate kinase activity;GO:0004519//endonuclease activity;GO:0046872//metal ion binding;GO:0005524//ATP binding	GO:0006165//nucleoside diphosphate phosphorylation;GO:0090305//nucleic acid phosphodiester bond hydrolysis;GO:0006228//UTP biosynthetic process;GO:0006183//GTP biosynthetic process;GO:0006241//CTP biosynthetic process	gi|446886590|ref|WP_000963846.1|/3.4e-74/nucleoside diphosphate kinase [Salmonella enterica]
A7J12_01310	459	1094.79	351.539	-1.6389	Down	1.86465e-12	1.34312e-13	known_mRNA	K00769|1|3.5e-83|312.4|sex:STBHUCCB_26850|xanthine phosphoribosyltransferase [EC:2.4.2.22]	GO:0005829//cytosol;GO:0005886//plasma membrane	GO:0000310//xanthine phosphoribosyltransferase activity;GO:0004422//hypoxanthine phosphoribosyltransferase activity;GO:0000287//magnesium ion binding	GO:0032264//IMP salvage;GO:0032263//GMP salvage;GO:0032265//XMP salvage	gi|447214762|ref|WP_001292018.1|/1.6e-82/MULTISPECIES: xanthine phosphoribosyltransferase [Salmonella]
A7J12_00065	396	60.9402	19.516	-1.64273	Down	0.0280353	0.0124424	known_mRNA	K08277|1|1.5e-69|266.9|senb:BN855_710|transcriptional activator CaiF	-	GO:0003677//DNA binding	GO:0006351//transcription, DNA-templated	gi|446255469|ref|WP_000333324.1|/6.7e-69/transcriptional regulator [Salmonella enterica]
A7J12_07000	1374	82.7806	26.2952	-1.65449	Down	0.00351387	0.00118384	known_mRNA	-	-	-	-	gi|447039657|ref|WP_001116913.1|/1.1e-264/hydrogenase [Salmonella enterica]
A7J12_09950	294	53.5785	17.0173	-1.65465	Down	4.59986e-05	1.00029e-05	known_mRNA	K02398|1|7.0e-45|184.5|shb:SU5_01799|negative regulator of flagellin synthesis FlgM	GO:0005737//cytoplasm	GO:0005515//protein binding	GO:0044781;GO:0045892//negative regulation of transcription, DNA-templated	gi|445943038|ref|WP_000020893.1|/3.2e-44/anti-sigma28 factor FlgM [Salmonella enterica]
A7J12_19935	816	3748.68	1185.64	-1.66071	Down	2.08068e-18	9.34339e-20	known_mRNA	K02108|1|1.7e-152|543.5|sent:TY21A_18450|F-type H+-transporting ATPase subunit a	GO:0016021//integral component of membrane;GO:0045263//proton-transporting ATP synthase complex, coupling factor F(o);GO:0005886//plasma membrane	GO:0005515//protein binding;GO:0046933//proton-transporting ATP synthase activity, rotational mechanism	GO:0042777//plasma membrane ATP synthesis coupled proton transport	gi|446057777|ref|WP_000135632.1|/7.6e-152/F0F1 ATP synthase subunit A [Salmonella enterica]
A7J12_14060	594	98.7053	31.1134	-1.66559	Down	1.74653e-07	2.35684e-08	known_mRNA	-	GO:0016021//integral component of membrane	-	-	gi|447065718|ref|WP_001142974.1|/9.3e-107/membrane protein [Salmonella enterica]
A7J12_21110	2433	5502.32	1727.39	-1.67145	Down	6.55984e-17	3.40926e-18	known_mRNA	K12525|1|0.0e+00|1516.9|elp:P12B_c4061|bifunctional aspartokinase / homoserine dehydrogenase 2 [EC:2.7.2.4 1.1.1.3]	-	GO:0004072//aspartate kinase activity;GO:0050661//NADP binding;GO:0004412//homoserine dehydrogenase activity	GO:0008652//cellular amino acid biosynthetic process;GO:0016310//phosphorylation;GO:0009067//aspartate family amino acid biosynthetic process;GO:0055114//oxidation-reduction process	gi|554682783|ref|WP_023182714.1|/0.0e+00/bifunctional aspartate kinase II/homoserine dehydrogenase II [Salmonella enterica]
A7J12_15050	1713	4526.91	1420.64	-1.67199	Down	1.82054e-05	3.56472e-06	known_mRNA	K00381|1|0.0e+00|1126.3|ecln:ECNIH4_04920|sulfite reductase (NADPH) hemoprotein beta-component [EC:1.8.1.2]	GO:0009337//sulfite reductase complex (NADPH)	GO:0046872//metal ion binding;GO:0050661//NADP binding;GO:0020037//heme binding;GO:0051539//4 iron, 4 sulfur cluster binding;GO:0004783//sulfite reductase (NADPH) activity	GO:0008652//cellular amino acid biosynthetic process;GO:0070814//hydrogen sulfide biosynthetic process;GO:0019344//cysteine biosynthetic process;GO:0000103//sulfate assimilation;GO:0055114//oxidation-reduction process	gi|522180756|ref|WP_020689304.1|/0.0e+00/MULTISPECIES: sulfite reductase subunit beta [Enterobacter]
A7J12_21900	1602	117.954	36.9626	-1.67408	Down	4.59986e-05	9.99744e-06	known_mRNA	K21090|1|1.6e-42|179.1|kln:LH22_11450|c-di-GMP phosphodiesterase [EC:3.1.4.52]	GO:0016021//integral component of membrane	-	-	gi|446005786|ref|WP_000083641.1|/5.1e-309/signal peptide protein [Salmonella enterica]
A7J12_09955	423	125.587	39.2494	-1.67795	Down	4.79236e-06	8.34594e-07	known_mRNA	K02399|1|1.5e-72|276.9|stt:t1749|flagella synthesis protein FlgN	GO:0005694//chromosome;GO:0005737//cytoplasm;GO:0005634//nucleus	GO:0003677//DNA binding;GO:0005524//ATP binding;GO:0009378//four-way junction helicase activity;GO:0043140//ATP-dependent 3'-5' DNA helicase activity	GO:0032508//DNA duplex unwinding;GO:0044780;GO:0000724//double-strand break repair via homologous recombination	gi|446119692|ref|WP_000197547.1|/6.9e-72/flagella synthesis chaperone protein FlgN [Salmonella enterica]
A7J12_22250	1647	48128.7	15005.3	-1.68143	Down	3.92267e-08	4.64962e-09	known_mRNA	K04077|1|5.7e-293|1011.1|ear:CCG32210|chaperonin GroEL	GO:0005737//cytoplasm	GO:0005524//ATP binding;GO:0051082//unfolded protein binding	GO:0042026//protein refolding	gi|391323526|gb|EIQ80173.1|/1.6e-297/chaperonin GroL [Shigella flexneri 1235-66]
A7J12_06830	1359	1102.95	343.475	-1.68309	Down	6.23776e-15	3.5689e-16	known_mRNA	K13498|1|1.7e-255|886.3|stt:t1637|indole-3-glycerol phosphate synthase / phosphoribosylanthranilate isomerase [EC:4.1.1.48 5.3.1.24]	-	GO:0004640//phosphoribosylanthranilate isomerase activity;GO:0004425//indole-3-glycerol-phosphate synthase activity	GO:0008652//cellular amino acid biosynthetic process;GO:0000162//tryptophan biosynthetic process	gi|555248378|ref|WP_023232124.1|/2.1e-255/bifunctional indole-3-glycerol phosphate synthase/phosphoribosylanthranilate isomerase [Salmonella enterica]
A7J12_23570	672	209.187	65.1114	-1.68381	Down	3.11162e-11	2.51795e-12	known_mRNA	-	-	GO:0003677//DNA binding	-	gi|446734379|ref|WP_000811635.1|/5.2e-122/membrane protein [Salmonella enterica]
A7J12_05530	1212	188.135	58.5498	-1.68403	Down	4.44219e-06	7.68549e-07	known_mRNA	K03834|1|4.1e-224|781.9|sens:Q786_05525|tyrosine-specific transport protein	GO:0005887//integral component of plasma membrane	GO:0015173//aromatic amino acid transmembrane transporter activity	GO:0015801//aromatic amino acid transport;GO:0003333//amino acid transmembrane transport;GO:0006865//amino acid transport	gi|514638793|gb|EPI97522.1|/4.5e-225/aromatic amino acid transport protein [Salmonella enterica subsp. enterica serovar Enteritidis str. 2010K-0267]
A7J12_03075	936	169.331	52.6648	-1.68494	Down	9.48578e-05	2.18171e-05	known_mRNA	K01250|1|9.1e-163|577.8|sbz:A464_627|pyrimidine-specific ribonucleoside hydrolase [EC:3.2.-.-]	GO:0005737//cytoplasm	GO:0045437//uridine nucleosidase activity	GO:0015949//nucleobase-containing small molecule interconversion;GO:0006206//pyrimidine nucleobase metabolic process	gi|447130183|ref|WP_001207439.1|/1.9e-175/ribonucleoside hydrolase [Salmonella enterica]
A7J12_05915	525	733.983	228.071	-1.68627	Down	5.33022e-10	5.01797e-11	known_mRNA	-	-	-	-	gi|486295705|ref|WP_001574213.1|/1.2e-97/hypothetical protein [Salmonella enterica]
A7J12_09280	837	45.6408	14.1778	-1.68669	Down	0.00428209	0.00146803	known_mRNA	K01624|1|5.1e-56|223.0|hor:Hore_18020|fructose-bisphosphate aldolase, class II [EC:4.1.2.13]	-	GO:0008270//zinc ion binding;GO:0016832//aldehyde-lyase activity	GO:0005975//carbohydrate metabolic process	gi|198242161|ref|YP_002215838.1|/3.6e-157/fructose-bisphosphate aldolase, class II [Salmonella enterica subsp. enterica serovar Dublin str. CT_02021853]
A7J12_18195	906	32.441	10.0734	-1.68726	Down	0.000831149	0.000236253	known_mRNA	K01714|1|3.9e-171|605.5|spq:SPAB_04387|4-hydroxy-tetrahydrodipicolinate synthase [EC:4.3.3.7]	-	GO:0016829//lyase activity	GO:0008152//metabolic process	gi|446114338|ref|WP_000192193.1|/1.8e-170/2-keto-3-deoxy-galactonate aldolase [Salmonella enterica]
A7J12_22120	720	111.397	34.4144	-1.69462	Down	2.63379e-06	4.35864e-07	known_mRNA	K07703|1|1.6e-135|486.9|sem:STMDT12_C44350|two-component system, CitB family, response regulator DcuR	GO:0005737//cytoplasm	GO:0001071//nucleic acid binding transcription factor activity;GO:0003677//DNA binding	GO:0000160//phosphorelay signal transduction system;GO:0006355//regulation of transcription, DNA-templated;GO:0009605//response to external stimulus	gi|446533961|ref|WP_000611307.1|/7.5e-135/transcriptional regulator [Salmonella enterica]
A7J12_19550	291	89.2476	27.5112	-1.69779	Down	3.53415e-06	5.96141e-07	known_mRNA	K01653|1|3.0e-48|195.7|sej:STMUK_3781|acetolactate synthase I/III small subunit [EC:2.2.1.6]	-	GO:0003984//acetolactate synthase activity;GO:0016829//lyase activity;GO:0016597//amino acid binding	GO:0008152//metabolic process	gi|447094570|ref|WP_001171826.1|/1.4e-47/acetolactate synthase [Salmonella enterica]
A7J12_07180	1032	266.837	82.1516	-1.6996	Down	4.38839e-06	7.5724e-07	known_mRNA	K16052|1|7.7e-163|578.2|cfd:CFNIH1_18500|MscS family membrane protein	GO:0016021//integral component of membrane	-	GO:0055085//transmembrane transport	gi|446415810|ref|WP_000493665.1|/5.0e-193/MscS family inner membrane protein YnaI [Salmonella enterica]
A7J12_11320	1581	398.724	122.692	-1.70035	Down	4.34991e-09	4.54128e-10	known_mRNA	K03699|1|9.3e-43|179.9|brd:JL11_12850|putative hemolysin	GO:0016021//integral component of membrane;GO:0005886//plasma membrane	GO:0050660//flavin adenine dinucleotide binding;GO:0016614//oxidoreductase activity, acting on CH-OH group of donors	GO:0055114//oxidation-reduction process	gi|446376866|ref|WP_000454721.1|/9.2e-295/membrane protein [Salmonella enterica]
A7J12_00275	1611	790.034	242.738	-1.70251	Down	2.02942e-12	1.46644e-13	known_mRNA	K02063|1|2.0e-266|922.9|enr:H650_19170|thiamine transport system permease protein	-	-	-	gi|446157784|ref|WP_000235639.1|/5.3e-306/thiamine transporter membrane protein [Salmonella enterica]
A7J12_10525	1275	225.03	69.0525	-1.70435	Down	2.6125e-09	2.70361e-10	known_mRNA	K14260|1|7.8e-16|90.1|lhk:LHK_02491|alanine-synthesizing transaminase [EC:2.6.1.66 2.6.1.2];K11903|2|1.1e-09|69.7|sens:Q786_15120|type VI secretion system secreted protein Hcp	-	-	-	gi|487412437|ref|WP_001680077.1|/1.8e-245/integrase [Salmonella enterica]
A7J12_22905	504	415.018	127.139	-1.70676	Down	1.3317e-07	1.75455e-08	known_mRNA	K03828|1|1.3e-91|340.5|spq:SPAB_05631|putative acetyltransferase [EC:2.3.1.-]	-	GO:0008080//N-acetyltransferase activity	-	gi|486154066|ref|WP_001519079.1|/6.0e-91/N-acetyltransferase [Salmonella enterica]
A7J12_12745	1923	43.6023	13.3563	-1.70689	Down	0.000389004	0.000102948	known_mRNA	K16568|1|1.7e-14|86.3|rtr:RTCIAT899_PC07160|exopolysaccharide production protein ExoZ;K07052|3|1.6e-12|79.7|pcu:pc0180|uncharacterized protein	GO:0016021//integral component of membrane	GO:0016747//transferase activity, transferring acyl groups other than amino-acyl groups	-	gi|446322761|ref|WP_000400616.1|/0.0e+00/lipopolysaccharide modification acyltransferase [Salmonella enterica]
A7J12_07995	1062	961.226	293.729	-1.71039	Down	3.26961e-07	4.65064e-08	known_mRNA	K03618|1|3.0e-210|735.7|set:SEN1519|hydrogenase-1 operon protein HyaF	-	GO:0005506//iron ion binding	GO:0055114//oxidation-reduction process	gi|447032671|ref|WP_001109927.1|/1.4e-209/hydrogenase-1 operon protein HyaF2 [Salmonella enterica]
A7J12_06510	585	253.56	77.4106	-1.71172	Down	6.53919e-08	8.09387e-09	known_mRNA	K01056|1|2.2e-98|363.2|ron:TE10_17690|peptidyl-tRNA hydrolase, PTH1 family [EC:3.1.1.29]	GO:0005737//cytoplasm	GO:0004045//aminoacyl-tRNA hydrolase activity	GO:0006412//translation	gi|446287223|ref|WP_000365078.1|/3.1e-107/peptidyl-tRNA hydrolase [Salmonella enterica]
A7J12_14710	2058	549.017	167.605	-1.71179	Down	0.00013137	3.1177e-05	known_mRNA	K13284|1|0.0e+00|1350.5|sene:IA1_13785|invasin A	GO:0005576//extracellular region	GO:0003779//actin binding	GO:0009405//pathogenesis	gi|446180964|ref|WP_000258819.1|/0.0e+00/pathogenicity island 1 effector protein SipA [Salmonella enterica]
A7J12_24170	471	33.4557	10.1351	-1.7229	Down	0.00109301	0.000318411	known_mRNA	K18377|1|5.5e-15|85.9|xca:xcc-b100_3064|lysozyme-related protein Hpa2	-	-	-	gi|435130431|gb|ELN17674.1|/1.6e-85/putative transglycosylase, partial [Salmonella enterica subsp. enterica serovar Enteritidis str. 607308-9]
A7J12_12060	1137	224396	67922.4	-1.72408	Down	8.7722e-24	2.73944e-25	known_mRNA	K09475|1|9.5e-223|777.3|sei:SPC_1444|outer membrane pore protein C	GO:0009279//cell outer membrane;GO:0046930//pore complex	GO:0015288//porin activity	GO:0006811//ion transport;GO:0055085//transmembrane transport	gi|446788265|ref|WP_000865521.1|/4.4e-222/outer membrane porin protein C [Salmonella enterica]
A7J12_16100	486	58.5897	17.7217	-1.72513	Down	0.0063767	0.00231259	known_mRNA	K11903|1|3.0e-85|319.3|seep:I137_14985|type VI secretion system secreted protein Hcp	-	-	-	gi|353077639|gb|EHB43399.1|/1.4e-84/type VI secretion system effector, Hcp1 family [Salmonella enterica subsp. enterica serovar Infantis str. SARB27]
A7J12_01960	615	1875.29	566.934	-1.72586	Down	0.00945765	0.00361749	known_mRNA	K02299|1|1.2e-115|420.6|spq:SPAB_03140|cytochrome o ubiquinol oxidase subunit III	-	-	-	gi|446101978|ref|WP_000179833.1|/5.6e-115/MULTISPECIES: cytochrome O ubiquinol oxidase [Salmonella]
A7J12_05920	450	62.6785	18.9199	-1.72806	Down	2.53485e-05	5.15985e-06	known_mRNA	-	-	-	-	gi|207856616|ref|YP_002243267.1|/2.5e-80/phage lipoprotein [Salmonella enterica subsp. enterica serovar Enteritidis str. P125109]
A7J12_06730	921	234.932	70.8552	-1.7293	Down	0.000203275	5.01353e-05	known_mRNA	K15581|1|1.2e-167|594.0|stt:t1657|oligopeptide transport system permease protein	GO:0016021//integral component of membrane;GO:0005886//plasma membrane	-	GO:0006810//transport	gi|446833838|ref|WP_000911094.1|/5.5e-167/peptide ABC transporter permease [Salmonella enterica]
A7J12_05615	504	154.588	46.6071	-1.72981	Down	8.827e-11	7.46482e-12	known_mRNA	K03408|1|6.3e-86|321.6|seeb:SEEB0189_009870|purine-binding chemotaxis protein CheW	GO:0005737//cytoplasm	GO:0004871//signal transducer activity;GO:0005515//protein binding	GO:0006935//chemotaxis;GO:0007165//signal transduction	gi|446069440|ref|WP_000147295.1|/2.9e-85/purine-binding chemotaxis protein [Salmonella enterica]
A7J12_11465	801	698.064	209.724	-1.73487	Down	1.62178e-10	1.41957e-11	known_mRNA	K00941|1|6.4e-133|478.4|cif:AL515_15005|hydroxymethylpyrimidine/phosphomethylpyrimidine kinase [EC:2.7.1.49 2.7.4.7]	-	GO:0008902//hydroxymethylpyrimidine kinase activity;GO:0005524//ATP binding;GO:0008972//phosphomethylpyrimidine kinase activity	GO:0009228//thiamine biosynthetic process;GO:0016310//phosphorylation	gi|447111699|ref|WP_001188955.1|/2.3e-148/bifunctional hydroxy-methylpyrimidine kinase/ hydroxy-phosphomethylpyrimidine kinase [Salmonella enterica]
A7J12_18690	903	274.179	82.1419	-1.73893	Down	5.10049e-06	8.92905e-07	known_mRNA	K12370|1|1.7e-166|590.1|senn:SN31241_2560|dipeptide transport system permease protein	GO:0016021//integral component of membrane;GO:0005886//plasma membrane	-	GO:0006810//transport	gi|446006834|ref|WP_000084689.1|/2.3e-165/peptide ABC transporter [Salmonella enterica]
A7J12_17145	4461	9790.05	2913.35	-1.74864	Down	0.00508972	0.0017832	known_mRNA	K00265|1|0.0e+00|2751.9|kmi:VW41_21290|glutamate synthase (NADPH/NADH) large chain [EC:1.4.1.13 1.4.1.14]	-	GO:0015930//glutamate synthase activity	GO:0006537//glutamate biosynthetic process;GO:0055114//oxidation-reduction process	gi|503937840|ref|WP_014171834.1|/0.0e+00/glutamate synthase subunit alpha [Enterobacter cloacae]
A7J12_10865	912	154.353	45.6892	-1.75631	Down	0.00249796	0.000805702	known_mRNA	K07720|1|3.9e-17|94.0|paej:H70737_01650|two-component system, response regulator YesN	GO:0005829//cytosol	GO:0019172//glyoxalase III activity;GO:0000987//core promoter proximal region sequence-specific DNA binding;GO:0003700//sequence-specific DNA binding transcription factor activity	GO:0006071//glycerol metabolic process;GO:0019243//methylglyoxal catabolic process to D-lactate;GO:0051144//propanediol catabolic process;GO:0006355//regulation of transcription, DNA-templated;GO:0009236//cobalamin biosynthetic process	gi|435298766|gb|ELO74957.1|/4.6e-174/pdu/cob regulatory protein PocR, partial [Salmonella enterica subsp. enterica serovar Enteritidis str. 33944]
A7J12_07115	714	90.1373	26.5455	-1.76366	Down	1.65106e-06	2.6307e-07	known_mRNA	K19336|1|8.6e-129|464.5|senv:AU39_06995|cyclic-di-GMP-binding biofilm dispersal mediator protein	-	GO:0004316//3-oxoacyl-[acyl-carrier-protein] reductase (NADPH) activity	GO:0055114//oxidation-reduction process	gi|446901828|ref|WP_000979084.1|/3.9e-128/oxidoreductase [Salmonella enterica]
A7J12_13620	1254	17172.8	5051.79	-1.76526	Down	4.66381e-09	4.87962e-10	known_mRNA	K00600|1|8.3e-228|794.3|elr:ECO55CA74_15250|glycine hydroxymethyltransferase [EC:2.1.2.1]	GO:0005737//cytoplasm	GO:0030170//pyridoxal phosphate binding;GO:0004372//glycine hydroxymethyltransferase activity	GO:0035999//tetrahydrofolate interconversion;GO:0019264//glycine biosynthetic process from serine	gi|446841923|ref|WP_000919179.1|/1.5e-239/serine hydroxymethyltransferase [Salmonella enterica]
A7J12_19990	420	70.3389	20.6556	-1.76779	Down	4.50338e-05	9.76228e-06	known_mRNA	K06726|1|9.7e-72|274.2|senl:IY59_19515|D-ribose pyranase [EC:5.4.99.62]	GO:0005737//cytoplasm	GO:0048029//monosaccharide binding;GO:0016872//intramolecular lyase activity	GO:0019303//D-ribose catabolic process	gi|446638598|ref|WP_000715944.1|/4.4e-71/D-ribose pyranase [Salmonella enterica]
A7J12_15055	1800	2594.23	761.676	-1.76806	Down	5.76665e-05	1.279e-05	known_mRNA	K00380|1|0.0e+00|1081.6|cro:ROD_30421|sulfite reductase (NADPH) flavoprotein alpha-component [EC:1.8.1.2]	-	GO:0050660//flavin adenine dinucleotide binding;GO:0010181//FMN binding;GO:0004783//sulfite reductase (NADPH) activity	GO:0008652//cellular amino acid biosynthetic process;GO:0070814//hydrogen sulfide biosynthetic process;GO:0019344//cysteine biosynthetic process;GO:0000103//sulfate assimilation;GO:0055114//oxidation-reduction process	gi|446133077|ref|WP_000210932.1|/0.0e+00/sulfite reductase subunit alpha [Salmonella enterica]
A7J12_11975	480	98.6771	28.9514	-1.76908	Down	0.0247094	0.010803	known_mRNA	K02197|1|2.5e-84|316.2|set:SEN3631|cytochrome c-type biogenesis protein CcmE	GO:0005886//plasma membrane;GO:0016021//integral component of membrane	GO:0046872//metal ion binding	GO:0017003;GO:0017004//cytochrome complex assembly	gi|446976354|ref|WP_001053610.1|/1.2e-83/cytochrome C biogenesis protein [Salmonella enterica]
A7J12_19660	480	98.6771	28.9514	-1.76908	Down	0.0247094	0.010803	known_mRNA	K02197|1|2.5e-84|316.2|set:SEN3631|cytochrome c-type biogenesis protein CcmE	GO:0005886//plasma membrane;GO:0016021//integral component of membrane	GO:0046872//metal ion binding	GO:0017003;GO:0017004//cytochrome complex assembly	gi|446976354|ref|WP_001053610.1|/1.2e-83/cytochrome C biogenesis protein [Salmonella enterica]
A7J12_18115	2706	1469.17	429.569	-1.77404	Down	6.36521e-13	4.33827e-14	known_mRNA	K03556|1|0.0e+00|1665.2|ecok:ECMDS42_2864|LuxR family transcriptional regulator, maltose regulon positive regulatory protein	-	GO:0003677//DNA binding;GO:0005524//ATP binding;GO:0003700//sequence-specific DNA binding transcription factor activity	GO:0045893//positive regulation of transcription, DNA-templated;GO:0045913	gi|666382530|gb|KEY52204.1|/0.0e+00/transcriptional regulator MalT [Citrobacter amalonaticus]
A7J12_14655	759	250.17	73.063	-1.77569	Down	0.000122514	2.87685e-05	known_mRNA	K03222|1|4.4e-139|498.8|shb:SU5_03352|type III secretion protein J	GO:0016021//integral component of membrane;GO:0009279//cell outer membrane	-	GO:0009306//protein secretion;GO:0009405//pathogenesis	gi|16766177|ref|NP_461792.1|/2.0e-138/secretion system lipoprotein PrgK [Salmonella enterica subsp. enterica serovar Typhimurium str. LT2]
A7J12_14690	1632	404.31	117.867	-1.77831	Down	1.46103e-06	2.31793e-07	known_mRNA	K13740|1|0.0e+00|1075.1|senv:AU39_13820|secreted effector protein SptP	GO:0005615//extracellular space	GO:0004725//protein tyrosine phosphatase activity	GO:0035335//peptidyl-tyrosine dephosphorylation	gi|446845042|ref|WP_000922298.1|/0.0e+00/pathogenicity island 1 effector protein StpP [Salmonella enterica]
A7J12_07985	300	199.51	58.1322	-1.77905	Down	2.31795e-06	3.79529e-07	known_mRNA	K04653|1|5.7e-50|201.4|seep:I137_06265|hydrogenase expression/formation protein HypC	-	-	-	gi|504109853|ref|WP_014343839.1|/2.6e-49/hydrogenase formation protein [Salmonella enterica]
A7J12_09640	1371	2163.65	630.264	-1.77944	Down	8.0726e-13	5.52036e-14	known_mRNA	K01756|1|2.8e-261|905.6|sew:SeSA_A1311|adenylosuccinate lyase [EC:4.3.2.2]	-	GO:0004018//N6-(1,2-dicarboxyethyl)AMP AMP-lyase (fumarate-forming) activity;GO:0070626//(S)-2-(5-amino-1-(5-phospho-D-ribosyl)imidazole-4-carboxamido)succinate AMP-lyase (fumarate-forming) activity	GO:0044208//'de novo' AMP biosynthetic process;GO:0006189//'de novo' IMP biosynthetic process	gi|446345909|ref|WP_000423764.1|/1.3e-260/adenylosuccinate lyase [Salmonella enterica]
A7J12_11985	738	177.433	51.4221	-1.78682	Down	0.0118602	0.00467972	known_mRNA	K02195|1|6.5e-140|501.5|sent:TY21A_18740|heme exporter protein C	GO:0016021//integral component of membrane	GO:0020037//heme binding;GO:0015232//heme transporter activity	GO:0017004//cytochrome complex assembly;GO:0015886//heme transport	gi|446188147|ref|WP_000266002.1|/1.6e-140/heme ABC transporter permease [Salmonella enterica]
A7J12_19670	738	177.433	51.4221	-1.78682	Down	0.0118602	0.00467972	known_mRNA	K02195|1|6.5e-140|501.5|sent:TY21A_18740|heme exporter protein C	GO:0016021//integral component of membrane	GO:0020037//heme binding;GO:0015232//heme transporter activity	GO:0017004//cytochrome complex assembly;GO:0015886//heme transport	gi|446188147|ref|WP_000266002.1|/1.6e-140/heme ABC transporter permease [Salmonella enterica]
A7J12_01955	330	933.352	269.017	-1.79473	Down	0.00721188	0.00264671	known_mRNA	K02300|1|5.8e-56|221.5|sty:STY0482|cytochrome o ubiquinol oxidase subunit IV	-	-	-	gi|445942023|ref|WP_000019878.1|/2.7e-55/cytochrome O ubiquinol oxidase [Salmonella enterica]
A7J12_06725	1632	2523.03	726.117	-1.79688	Down	7.8811e-09	8.55118e-10	known_mRNA	K15580|1|7.8e-295|1017.3|cif:AL515_13275|oligopeptide transport system substrate-binding protein	GO:0043190//ATP-binding cassette (ABC) transporter complex	-	GO:0055085//transmembrane transport	gi|487380003|ref|WP_001652696.1|/0.0e+00/peptide ABC transporter substrate-binding protein [Salmonella enterica]
A7J12_23345	459	319.843	91.6487	-1.80318	Down	8.91871e-09	9.75833e-10	known_mRNA	K01284|1|1.2e-11|74.7|bly:A2T55_04590|peptidyl-dipeptidase Dcp [EC:3.4.15.5];K03976|2|3.3e-09|66.6|svl:Strvi_7138|Cys-tRNA(Pro)/Cys-tRNA(Cys) deacylase [EC:3.1.1.-]	-	GO:0004812//aminoacyl-tRNA ligase activity;GO:0002161//aminoacyl-tRNA editing activity	GO:0006450//regulation of translational fidelity	gi|445980421|ref|WP_000058276.1|/1.7e-79/prolyl-tRNA synthetase [Salmonella enterica]
A7J12_22240	1242	79.5212	22.7736	-1.80398	Down	3.16564e-06	5.29651e-07	known_mRNA	K16263|1|2.0e-205|719.9|sbv:N643_19110|amino acid efflux transporter	GO:0016021//integral component of membrane	GO:0015171//amino acid transmembrane transporter activity	GO:0003333//amino acid transmembrane transport	gi|493947164|ref|WP_006891095.1|/3.5e-233/inner membrane protein YjeH [Salmonella enterica]
A7J12_16290	1455	114.491	32.7578	-1.80533	Down	0.000267076	6.78191e-05	known_mRNA	K03319|1|7.8e-278|960.7|sej:STMUK_3154|divalent anion:Na+ symporter, DASS family	GO:0016021//integral component of membrane	GO:0005215//transporter activity	GO:0006814//sodium ion transport;GO:0055085//transmembrane transport	gi|487391749|ref|WP_001662999.1|/3.6e-277/sodium:sulfate symporter [Salmonella enterica]
A7J12_20385	621	112.468	32.0803	-1.80976	Down	1.33001e-06	2.08884e-07	known_mRNA	K05834|1|1.2e-105|387.5|ses:SARI_03697|homoserine/homoserine lactone efflux protein	GO:0016021//integral component of membrane;GO:0005886//plasma membrane	GO:0042970//homoserine transmembrane transporter activity	GO:0042968//homoserine transport	gi|446064673|ref|WP_000142528.1|/2.5e-110/threonine transporter RhtB [Salmonella enterica]
A7J12_09890	1662	447.841	127.684	-1.81041	Down	9.53348e-11	8.0866e-12	known_mRNA	K02396|1|1.0e-310|1070.1|sed:SeD_A2189|flagellar hook-associated protein 1 FlgK	-	-	-	gi|446018570|ref|WP_000096425.1|/4.7e-310/flagellar hook-associated protein FlgK [Salmonella enterica]
A7J12_21620	540	393.075	111.845	-1.8133	Down	1.05805e-12	7.38008e-14	known_mRNA	K09912|1|2.8e-92|342.8|senl:IY59_21085|uncharacterized protein	-	-	-	gi|395983466|gb|EJH92658.1|/1.3e-91/nucleoprotein/polynucleotide-associated enzyme [Salmonella enterica subsp. enterica serovar Enteritidis str. 622731-39]
A7J12_09915	756	188.083	53.4407	-1.81536	Down	3.96446e-06	6.75052e-07	known_mRNA	K02391|1|9.7e-123|444.5|ecla:ECNIH3_08160|flagellar basal-body rod protein FlgF	GO:0009425//bacterial-type flagellum basal body;GO:0009424//bacterial-type flagellum hook	-	GO:0071978	gi|446271423|ref|WP_000349278.1|/2.1e-135/flagellar basal body rod protein FlgF [Salmonella enterica]
A7J12_07975	744	762.348	216.209	-1.81802	Down	2.8985e-12	2.11425e-13	known_mRNA	K03620|1|1.7e-148|530.0|sey:SL1344_1466|Ni/Fe-hydrogenase 1 B-type cytochrome subunit	GO:0016021//integral component of membrane	GO:0005506//iron ion binding;GO:0009055//electron carrier activity	GO:0022904//respiratory electron transport chain;GO:0006810//transport	gi|446847200|ref|WP_000924456.1|/7.9e-148/Ni/Fe hydrogenase 1 b-type cytochrome subunit [Salmonella enterica]
A7J12_11030	2349	44.6891	12.6415	-1.82175	Down	5.80352e-05	1.29246e-05	known_mRNA	-	GO:0005576//extracellular region;GO:0043657//host cell	GO:0016874//ligase activity;GO:0004842//ubiquitin-protein transferase activity	GO:0016567//protein ubiquitination;GO:0009405//pathogenesis	gi|446626645|ref|WP_000703991.1|/0.0e+00/E3 ubiquitin-protein ligase SopA [Salmonella enterica]
A7J12_10850	633	88.7657	25.0844	-1.82321	Down	0.017457	0.00726613	known_mRNA	K06042|1|2.8e-115|419.5|see:SNSL254_A2209|precorrin-8X/cobalt-precorrin-8 methylmutase [EC:5.4.99.61 5.4.99.60]	GO:0016021//integral component of membrane	GO:0004888//transmembrane signaling receptor activity;GO:0016993//precorrin-8X methylmutase activity	GO:0009236//cobalamin biosynthetic process;GO:0007606//sensory perception of chemical stimulus;GO:0007165//signal transduction	gi|446481134|ref|WP_000558988.1|/1.3e-114/precorrin-8X methylmutase [Salmonella enterica]
A7J12_18880	1179	106.42	30.0432	-1.82465	Down	1.07683e-06	1.65194e-07	known_mRNA	K02529|1|6.0e-204|714.9|eas:Entas_0173|LacI family transcriptional regulator	-	-	-	gi|446381965|ref|WP_000459820.1|/9.8e-225/transcriptional regulator [Salmonella enterica]
A7J12_08595	648	45.0226	12.6792	-1.82819	Down	0.000142258	3.40163e-05	known_mRNA	K03226|1|8.3e-115|417.9|seeb:SEEB0189_012440|type III secretion protein R	GO:0016021//integral component of membrane;GO:0005886//plasma membrane	-	GO:0009306//protein secretion;GO:0009405//pathogenesis	gi|445978513|ref|WP_000056368.1|/3.8e-114/flagellar biosynthesis protein FliP [Salmonella enterica]
A7J12_14635	888	209.002	58.8012	-1.8296	Down	5.04885e-10	4.71856e-11	known_mRNA	K03755|1|4.8e-20|103.6|etr:ETAE_3402|AraC family transcriptional regulator, transcriptional activator of adiA	GO:0005829//cytosol	GO:0019172//glyoxalase III activity;GO:0000987//core promoter proximal region sequence-specific DNA binding;GO:0003700//sequence-specific DNA binding transcription factor activity	GO:0019243//methylglyoxal catabolic process to D-lactate;GO:0006355//regulation of transcription, DNA-templated	gi|446166143|ref|WP_000243998.1|/4.5e-166/transcriptional regulator [Salmonella enterica]
A7J12_23400	1590	1203.86	336.084	-1.84078	Down	0.00436802	0.00150048	known_mRNA	K02837|1|7.6e-295|1017.3|enx:NI40_003040|peptide chain release factor 3	GO:0005737//cytoplasm	GO:0016149//translation release factor activity, codon specific;GO:0003924//GTPase activity;GO:0005525//GTP binding	GO:0006449//regulation of translational termination	gi|486407247|ref|WP_001608839.1|/1.2e-297/peptide chain release factor 3 [Escherichia coli]
A7J12_04475	960	186.07	51.8158	-1.84438	Down	0.000424333	0.000113265	known_mRNA	K13739|1|4.9e-71|273.1|sbg:SBG_2560|secreted effector protein SopD	-	-	-	gi|447068306|ref|WP_001145562.1|/4.7e-185/pathogenicity island 1 protein SopD2 [Salmonella enterica]
A7J12_22045	336	337.751	93.9484	-1.84602	Down	1.15475e-10	9.94972e-12	known_mRNA	K06193|1|6.8e-60|234.6|seg:SG4134|protein PhnA	-	-	-	gi|326630213|gb|EGE36556.1|/3.1e-59/PhnA protein associated with alkylphosphonate uptake [Salmonella enterica subsp. enterica serovar Gallinarum str. SG9]
A7J12_05245	1197	342.077	94.6161	-1.85416	Down	5.7264e-21	2.19292e-22	known_mRNA	K14062|1|1.4e-163|580.9|cro:ROD_16461|outer membrane protein N	GO:0009279//cell outer membrane;GO:0046930//pore complex	GO:0015288//porin activity	GO:0006811//ion transport;GO:0055085//transmembrane transport	gi|447003408|ref|WP_001080664.1|/5.1e-237/outer membrane porin protein C [Salmonella enterica]
A7J12_17150	1419	5633.96	1556.19	-1.85613	Down	0.00287554	0.000941908	known_mRNA	K00266|1|8.4e-277|957.2|seo:STM14_4021|glutamate synthase (NADPH/NADH) small chain [EC:1.4.1.13 1.4.1.14]	GO:0005737//cytoplasm	GO:0051536//iron-sulfur cluster binding;GO:0004355//glutamate synthase (NADPH) activity	GO:0006537//glutamate biosynthetic process;GO:0055114//oxidation-reduction process	gi|446003773|ref|WP_000081628.1|/3.8e-276/glutamate synthase subunit beta [Salmonella enterica]
A7J12_19930	240	2237.46	616.771	-1.85906	Down	2.97494e-12	2.17765e-13	known_mRNA	K02110|1|1.9e-35|152.9|ebw:BWG_3428|F-type H+-transporting ATPase subunit c	GO:0016021//integral component of membrane;GO:0045263//proton-transporting ATP synthase complex, coupling factor F(o);GO:0005886//plasma membrane	GO:0046961//proton-transporting ATPase activity, rotational mechanism;GO:0046933//proton-transporting ATP synthase activity, rotational mechanism;GO:0008289//lipid binding	GO:0015991//ATP hydrolysis coupled proton transport;GO:0015986//ATP synthesis coupled proton transport	gi|446351531|ref|WP_000429386.1|/8.5e-35/MULTISPECIES: F0 sector of membrane-bound ATP synthase, subunit c [Enterobacteriaceae]
A7J12_21105	1161	2324.76	637.805	-1.86589	Down	9.92869e-12	7.54593e-13	known_mRNA	K01739|1|2.9e-203|712.6|laz:A8A57_21035|cystathionine gamma-synthase [EC:2.5.1.48]	-	-	-	gi|641637718|emb|CDQ55813.1|/4.2e-204/metB [Klebsiella pneumoniae]
A7J12_02120	471	245.043	66.5298	-1.88096	Down	0.000760301	0.000214382	known_mRNA	-	-	-	-	gi|446058328|ref|WP_000136183.1|/8.7e-84/membrane protein [Salmonella enterica]
A7J12_19835	666	1263.15	340.548	-1.8911	Down	1.76396e-29	4.22192e-31	known_mRNA	K01091|1|5.9e-23|112.8|ava:Ava_0109|phosphoglycolate phosphatase [EC:3.1.3.18];K01838|4|1.2e-12|78.6|ccm:Ccan_22400|beta-phosphoglucomutase [EC:5.4.2.6]	-	GO:0016787//hydrolase activity	GO:0008152//metabolic process	gi|446000232|ref|WP_000078087.1|/1.6e-123/6-phosphogluconate phosphatase [Salmonella enterica]
A7J12_10495	990	98.7576	26.4825	-1.89885	Down	1.60429e-08	1.81749e-09	known_mRNA	K06907|1|4.5e-27|127.1|yro:CH64_286|uncharacterized protein;K21039|2|5.9e-19|100.1|elf:LF82_094|enterobacteria phage integrase [EC:2.7.7.- 3.1.-.-]	-	GO:0003677//DNA binding	GO:0015074//DNA integration;GO:0006310//DNA recombination	gi|446454992|ref|WP_000532847.1|/8.8e-195/integrase [Salmonella enterica]
A7J12_22110	1341	61.9482	16.5787	-1.90173	Down	0.0229027	0.00991389	known_mRNA	K07792|1|1.8e-249|866.3|seen:SE451236_04550|anaerobic C4-dicarboxylate transporter DcuB	GO:0005886//plasma membrane;GO:0016021//integral component of membrane	GO:0015556//C4-dicarboxylate transmembrane transporter activity	GO:0045087//innate immune response;GO:0015740//C4-dicarboxylate transport	gi|446821893|ref|WP_000899149.1|/8.4e-249/C4-dicarboxylate ABC transporter [Salmonella enterica]
A7J12_21085	213	1042.61	277.254	-1.91092	Down	2.16251e-07	2.98719e-08	known_mRNA	K02909|1|9.6e-36|153.7|sene:IA1_19930|large subunit ribosomal protein L31	GO:0005840//ribosome;GO:0016021//integral component of membrane	GO:0046872//metal ion binding;GO:0003735//structural constituent of ribosome;GO:0019843//rRNA binding	GO:0006412//translation	gi|62130188|gb|AAX67891.1|/4.4e-35/50S ribosomal subunit protein L31 [Salmonella enterica subsp. enterica serovar Choleraesuis str. SC-B67]
A7J12_00140	291	110.012	29.1092	-1.91811	Down	1.0907e-07	1.41217e-08	known_mRNA	-	-	-	-	gi|378443536|ref|YP_005231168.1|/1.9e-44/secreted protein [Salmonella enterica subsp. enterica serovar Typhimurium str. D23580]
A7J12_08555	1149	3552.74	937.653	-1.92181	Down	7.06463e-14	4.42333e-15	known_mRNA	K00574|1|1.1e-210|737.3|cko:CKO_01676|cyclopropane-fatty-acyl-phospholipid synthase [EC:2.1.1.79]	-	GO:0008825//cyclopropane-fatty-acyl-phospholipid synthase activity	GO:0008610//lipid biosynthetic process;GO:0032259//methylation	gi|486163109|ref|WP_001526655.1|/9.2e-228/cyclopropane fatty acyl phospholipid synthase [Salmonella enterica]
A7J12_00340	1005	1145.14	301.987	-1.92297	Down	3.2585e-17	1.64893e-18	known_mRNA	K03435|1|3.9e-188|662.1|sem:STMDT12_C01180|LacI family transcriptional regulator, fructose operon transcriptional repressor	-	GO:0003700//sequence-specific DNA binding transcription factor activity;GO:0003677//DNA binding	GO:0006355//regulation of transcription, DNA-templated;GO:0009750//response to fructose	gi|446685060|ref|WP_000762406.1|/1.8e-187/transcriptional regulator [Salmonella enterica]
A7J12_04185	846	697.348	183.298	-1.92769	Down	3.3744e-15	1.91526e-16	known_mRNA	K11074|1|4.1e-154|548.9|sec:SCH_0873|putrescine transport system permease protein	-	-	-	gi|446984373|ref|WP_001061629.1|/1.9e-153/putrescine/spermidine ABC transporter permease [Salmonella enterica]
A7J12_14715	1032	203.434	53.4709	-1.92774	Down	4.08374e-06	6.99086e-07	known_mRNA	K13287|1|4.3e-190|668.7|sena:AU38_13835|invasin D	-	-	GO:0009405//pathogenesis	gi|446854993|ref|WP_000932249.1|/2.0e-189/cell invasion protein SipD [Salmonella enterica]
A7J12_14675	930	490.94	128.901	-1.92928	Down	8.40022e-17	4.42319e-18	known_mRNA	K07780|1|6.1e-18|96.7|eal:EAKF1_ch0901c|AraC family transcriptional regulator, transcriptional regulator required for anaerobic and stationary phase induction of genes	GO:0005829//cytosol	GO:0019172//glyoxalase III activity;GO:0000987//core promoter proximal region sequence-specific DNA binding;GO:0003700//sequence-specific DNA binding transcription factor activity	GO:0019243//methylglyoxal catabolic process to D-lactate;GO:0006355//regulation of transcription, DNA-templated	gi|446354844|ref|WP_000432699.1|/3.6e-174/transcriptional regulator [Salmonella enterica]
A7J12_21875	1320	70.0541	18.2476	-1.94076	Down	3.97967e-05	8.52721e-06	known_mRNA	K12543|1|9.0e-23|113.2|gho:AL542_17570|outer membrane protein, adhesin transport system	-	GO:0005215//transporter activity	GO:0006810//transport	gi|486186356|ref|WP_001541306.1|/2.8e-244/ABC transporter [Salmonella enterica]
A7J12_14725	1782	956.573	246.334	-1.95726	Down	7.2139e-06	1.30893e-06	known_mRNA	K13285|1|0.0e+00|1105.9|sef:UMN798_3133|invasin B	GO:0016021//integral component of membrane;GO:0005576//extracellular region;GO:0020002//host cell plasma membrane	GO:0005515//protein binding	GO:0072600//establishment of protein localization to Golgi;GO:0009405//pathogenesis	gi|446167933|ref|WP_000245788.1|/0.0e+00/pathogenicity island 1 effector protein SipB [Salmonella enterica]
A7J12_16265	1188	1109.6	285.629	-1.95783	Down	5.20867e-20	2.07777e-21	known_mRNA	K01760|1|2.6e-207|726.1|cama:F384_25185|cystathionine beta-lyase [EC:4.4.1.8]	GO:0005737//cytoplasm	GO:0030170//pyridoxal phosphate binding;GO:0004121//cystathionine beta-lyase activity	GO:0006520//cellular amino acid metabolic process	gi|554447701|gb|ESJ69339.1|/4.9e-224/cystathionine beta-lyase [Salmonella enterica subsp. enterica serovar London str. CFSAN001081]
A7J12_16235	411	34.9294	8.98005	-1.95965	Down	0.000833418	0.000237088	known_mRNA	-	-	-	-	gi|446859194|ref|WP_000936450.1|/2.5e-71/hypothetical protein [Salmonella enterica]
A7J12_06255	801	2627.73	671.485	-1.96839	Down	8.06017e-09	8.76385e-10	known_mRNA	K02795|1|1.7e-138|496.9|cko:CKO_01160|PTS system, mannose-specific IIC component	GO:0016021//integral component of membrane	-	GO:0009401//phosphoenolpyruvate-dependent sugar phosphotransferase system	gi|554691093|ref|WP_023187551.1|/8.6e-140/PTS system mannose-specific transporter subunit IIC [Salmonella enterica]
A7J12_05430	1206	87.9339	22.4689	-1.96849	Down	2.17168e-05	4.32652e-06	known_mRNA	K18475|1|5.5e-229|798.1|seec:CFSAN002050_16600|lysine-N-methylase [EC:2.1.1.-]	-	GO:0008168//methyltransferase activity	GO:0032259//methylation	gi|446581901|ref|WP_000659247.1|/1.4e-231/lysine-N-methylase [Salmonella enterica]
A7J12_09660	1335	201.208	51.3105	-1.97136	Down	0.00588039	0.00210847	known_mRNA	-	-	-	-	gi|514610343|gb|EPI70113.1|/2.9e-257/tetratricopeptide repeat protein [Salmonella enterica subsp. enterica serovar Enteritidis str. 2009K0958]
A7J12_12865	393	108.519	27.6724	-1.97143	Down	1.05458e-05	1.98321e-06	known_mRNA	-	-	-	-	gi|16765738|ref|NP_461353.1|/4.8e-67/negative regulator [Salmonella enterica subsp. enterica serovar Typhimurium str. LT2]
A7J12_08175	2436	206.92	52.7611	-1.97153	Down	0.026601	0.011727	known_mRNA	K07310|1|0.0e+00|1366.3|esc:Entcl_2892|Tat-targeted selenate reductase subunit YnfF [EC:1.97.1.9];K07309|4|0.0e+00|1288.5|sek:SSPA1261|Tat-targeted selenate reductase subunit YnfE [EC:1.97.1.9]	-	-	-	gi|388344399|gb|EIL10255.1|/0.0e+00/oxidoreductase subunit [Escherichia coli O103:H25 str. CVM9340]
A7J12_07950	1026	63.4633	16.1692	-1.97267	Down	3.37117e-06	5.66344e-07	known_mRNA	K08322|1|2.8e-64|250.8|shv:AAT16_12760|L-gulonate 5-dehydrogenase [EC:1.1.1.380]	-	GO:0003939//L-iditol 2-dehydrogenase activity;GO:0008270//zinc ion binding	GO:0055114//oxidation-reduction process	gi|446787668|ref|WP_000864924.1|/9.1e-195/alcohol dehydrogenase [Salmonella enterica]
A7J12_07960	1092	3447.82	872.203	-1.98295	Down	7.5321e-14	4.73868e-15	known_mRNA	K01442|1|1.0e-101|375.2|pmr:PMI1408|choloylglycine hydrolase [EC:3.5.1.24]	-	GO:0016811//hydrolase activity, acting on carbon-nitrogen (but not peptide) bonds, in linear amides	-	gi|446899238|ref|WP_000976494.1|/3.3e-211/hydrolase [Salmonella enterica]
A7J12_08220	696	644.406	162.731	-1.98548	Down	0.0125063	0.00497456	known_mRNA	K01935|1|1.2e-124|450.7|sey:SL1344_1419|dethiobiotin synthetase [EC:6.3.3.3]	GO:0016021//integral component of membrane;GO:0005737//cytoplasm	GO:0004141//dethiobiotin synthase activity;GO:0005524//ATP binding;GO:0000287//magnesium ion binding;GO:0008375//acetylglucosaminyltransferase activity	GO:0009102//biotin biosynthetic process	gi|446841977|ref|WP_000919233.1|/5.7e-124/dithiobiotin synthetase [Salmonella enterica]
A7J12_22060	1080	584.658	147.625	-1.98566	Down	2.07911e-18	9.28895e-20	known_mRNA	K07643|1|1.3e-160|570.9|efe:EFER_4171|two-component system, OmpR family, sensor histidine kinase BasS [EC:2.7.13.3]	GO:0016021//integral component of membrane;GO:0005622//intracellular	GO:0005524//ATP binding;GO:0000155//phosphorelay sensor kinase activity	GO:0000160//phosphorelay signal transduction system;GO:0018106//peptidyl-histidine phosphorylation;GO:0023014//signal transduction by phosphorylation	gi|445977765|ref|WP_000055620.1|/5.1e-196/sensor protein BasS/PmrB [Salmonella enterica]
A7J12_17910	327	99.121	25.0106	-1.98665	Down	0.0266172	0.0117463	known_mRNA	K00363|1|3.4e-56|222.2|sega:SPUCDC_4091|nitrite reductase (NADH) small subunit [EC:1.7.1.15]	-	GO:0051537//2 iron, 2 sulfur cluster binding;GO:0008942//nitrite reductase [NAD(P)H] activity	GO:0042128//nitrate assimilation;GO:0055114//oxidation-reduction process	gi|446006958|ref|WP_000084813.1|/1.6e-55/nitrite reductase small subunit [Salmonella enterica]
A7J12_13020	1017	1339.82	337.927	-1.98726	Down	0.0015242	0.000460354	known_mRNA	K02048|1|2.8e-181|639.4|krd:A3780_16790|sulfate transport system substrate-binding protein	GO:0030288//outer membrane-bounded periplasmic space	GO:0015419//sulfate transmembrane-transporting ATPase activity;GO:0008271//secondary active sulfate transmembrane transporter activity	GO:1902358//sulfate transmembrane transport	gi|446212417|ref|WP_000290272.1|/2.9e-193/thiosulfate transporter subunit [Salmonella enterica]
A7J12_07990	411	279.596	70.2264	-1.99326	Down	1.02103e-07	1.3173e-08	known_mRNA	K03619|1|4.2e-72|275.4|sec:SCH_1551|hydrogenase-1 operon protein HyaE	-	GO:0003677//DNA binding	-	gi|446078130|ref|WP_000155985.1|/1.9e-71/hydrogenase [Salmonella enterica]
A7J12_08455	468	2381.48	598.137	-1.99331	Down	2.97213e-35	5.01339e-37	known_mRNA	K06077|1|3.1e-79|299.3|sed:SeD_A1898|outer membrane lipoprotein SlyB	GO:0009279//cell outer membrane	-	-	gi|446519833|ref|WP_000597179.1|/1.4e-78/outer membrane lipoprotein pcp [Salmonella enterica]
A7J12_04325	222	155.148	38.8996	-1.99582	Down	7.6603e-08	9.62121e-09	known_mRNA	K03704|1|2.0e-36|156.0|senn:SN31241_19610|cold shock protein (beta-ribbon, CspA family)	-	-	-	gi|446369644|ref|WP_000447499.1|/9.3e-36/MULTISPECIES: cold-shock protein [Enterobacteriaceae]
A7J12_10475	294	40.5167	10.1523	-1.99671	Down	4.2196e-05	9.07016e-06	known_mRNA	-	-	-	-	gi|207857410|ref|YP_002244061.1|/2.0e-49/phage protein [Salmonella enterica subsp. enterica serovar Enteritidis str. P125109]
A7J12_06245	459	72.3523	18.1236	-1.99717	Down	5.1269e-05	1.12659e-05	known_mRNA	-	GO:0016021//integral component of membrane;GO:0005886//plasma membrane	-	-	gi|446078429|ref|WP_000156284.1|/3.1e-78/membrane protein [Salmonella enterica]
A7J12_12375	444	1444.75	361.304	-1.99953	Down	4.09481e-18	1.88373e-19	known_mRNA	K00330|1|2.5e-78|296.2|sene:IA1_11600|NADH-quinone oxidoreductase subunit A [EC:1.6.5.3]	GO:0016021//integral component of membrane;GO:0005886//plasma membrane	GO:0048038//quinone binding;GO:0008137//NADH dehydrogenase (ubiquinone) activity	GO:0055114//oxidation-reduction process;GO:0006810//transport	gi|445985138|ref|WP_000062993.1|/1.2e-77/MULTISPECIES: NADH:ubiquinone oxidoreductase subunit A [Salmonella]
A7J12_05370	1683	231.335	57.8465	-1.99968	Down	5.43494e-08	6.59081e-09	known_mRNA	K02409|1|0.0e+00|1096.3|sena:AU38_05375|flagellar M-ring protein FliF	GO:0009431//bacterial-type flagellum basal body, MS ring;GO:0016021//integral component of membrane	GO:0003774//motor activity	GO:0071973//bacterial-type flagellum-dependent cell motility	gi|447199575|ref|WP_001276831.1|/0.0e+00/flagellar MS-ring protein [Salmonella enterica]
A7J12_05410	408	145.087	35.9798	-2.01166	Down	1.13704e-07	1.47994e-08	known_mRNA	K02422|1|7.0e-67|258.1|sew:SeSA_A2118|flagellar protein FliS	GO:0005829//cytosol;GO:0009288//bacterial-type flagellum	GO:0005515//protein binding	GO:0044780	gi|446209909|ref|WP_000287764.1|/3.2e-66/flagellar biosynthesis protein FliS [Salmonella enterica]
A7J12_10480	864	289.39	70.9232	-2.02869	Down	2.88429e-10	2.60113e-11	known_mRNA	-	-	-	-	gi|207857411|ref|YP_002244062.1|/2.1e-168/phage protein [Salmonella enterica subsp. enterica serovar Enteritidis str. P125109]
A7J12_18700	1608	6101.67	1484.86	-2.03888	Down	7.23097e-17	3.78418e-18	known_mRNA	K12368|1|1.2e-282|976.9|smaf:D781_0107|dipeptide transport system substrate-binding protein	GO:0043190//ATP-binding cassette (ABC) transporter complex	-	GO:0055085//transmembrane transport	gi|647322023|ref|WP_025759189.1|/1.6e-302/peptide ABC transporter substrate-binding protein [Enterobacter cloacae]
A7J12_12370	663	1696.96	412.73	-2.03969	Down	2.38727e-11	1.91547e-12	known_mRNA	K00331|1|1.3e-126|457.2|sef:UMN798_2512|NADH-quinone oxidoreductase subunit B [EC:1.6.5.3]	GO:0005886//plasma membrane	GO:0005506//iron ion binding;GO:0051539//4 iron, 4 sulfur cluster binding;GO:0048038//quinone binding;GO:0008137//NADH dehydrogenase (ubiquinone) activity	GO:0055114//oxidation-reduction process;GO:0006810//transport	gi|446308873|ref|WP_000386728.1|/5.8e-126/NADH dehydrogenase subunit B [Salmonella enterica]
A7J12_20555	270	226.005	54.4546	-2.05323	Down	5.96082e-08	7.32365e-09	known_mRNA	K09896|1|1.2e-43|180.3|see:SNSL254_A4276|uncharacterized protein	-	-	-	gi|16767260|ref|NP_462875.1|/5.6e-43/cytoplasmic protein [Salmonella enterica subsp. enterica serovar Typhimurium str. LT2]
A7J12_08015	543	63.1442	15.1875	-2.05577	Down	1.01071e-07	1.29708e-08	known_mRNA	-	-	-	-	gi|446435271|ref|WP_000513126.1|/1.7e-99/membrane protein [Salmonella enterica]
A7J12_12235	1647	402.26	96.7185	-2.05626	Down	1.0722e-13	6.86777e-15	known_mRNA	K07264|1|0.0e+00|1127.9|sed:SeD_A2645|4-amino-4-deoxy-L-arabinose transferase [EC:2.4.2.43]	GO:0016021//integral component of membrane;GO:0005886//plasma membrane	GO:0016763//transferase activity, transferring pentosyl groups;GO:0000030//mannosyltransferase activity	GO:0009103//lipopolysaccharide biosynthetic process;GO:0009245//lipid A biosynthetic process;GO:0097502//mannosylation;GO:0006493//protein O-linked glycosylation	gi|446900796|ref|WP_000978052.1|/0.0e+00/4-amino-4-deoxy-L-arabinose transferase [Salmonella enterica]
A7J12_01245	948	117.929	28.3029	-2.0589	Down	1.35389e-08	1.51221e-09	known_mRNA	K10918|1|2.7e-29|134.4|vtu:IX91_17175|LysR family transcriptional regulator, transcriptional activator AphB;K18900|4|2.2e-23|114.8|eec:EcWSU1_02070|LysR family transcriptional regulator, regulator for bpeEF and oprC	-	GO:0003700//sequence-specific DNA binding transcription factor activity;GO:0003677//DNA binding	GO:0006355//regulation of transcription, DNA-templated	gi|446893048|ref|WP_000970304.1|/1.9e-178/transcriptional regulator [Salmonella enterica]
A7J12_16565	1569	315.843	75.4244	-2.0661	Down	7.42944e-16	4.11524e-17	known_mRNA	K05875|1|2.3e-283|979.2|sew:SeSA_A3406|methyl-accepting chemotaxis protein II, aspartate sensor receptor	GO:0016021//integral component of membrane	GO:0004871//signal transducer activity	GO:0007165//signal transduction;GO:0006935//chemotaxis	gi|603418872|gb|AHS33764.1|/1.0e-282/chemotaxis protein [Salmonella enterica subsp. enterica serovar Enteritidis str. EC20121986]
A7J12_23305	2292	2341.45	556.634	-2.0726	Down	2.71392e-37	4.20667e-39	known_mRNA	K01002|1|0.0e+00|1489.2|sbg:SBG_3952|phosphoglycerol transferase [EC:2.7.8.20]	GO:0005886//plasma membrane;GO:0016021//integral component of membrane	GO:0008484//sulfuric ester hydrolase activity;GO:0008960	GO:0009250//glucan biosynthetic process	gi|516011173|ref|WP_017441756.1|/0.0e+00/phosphoglycerol transferase [Salmonella enterica]
A7J12_14665	243	81.8589	19.3935	-2.07757	Down	0.000274697	6.99422e-05	known_mRNA	K03221|1|9.0e-38|160.6|seeh:SEEH1578_23170|type III secretion protein F	GO:0005576//extracellular region	GO:0008565//protein transporter activity	GO:0015031//protein transport;GO:0009405//pathogenesis	gi|446157373|ref|WP_000235228.1|/4.1e-37/type III secretion system needle complex protein PrgI [Salmonella enterica]
A7J12_13670	3888	6715.54	1570.4	-2.09638	Down	1.69594e-17	8.31153e-19	known_mRNA	K01952|1|0.0e+00|2477.6|cif:AL515_17265|phosphoribosylformylglycinamidine synthase [EC:6.3.5.3]	GO:0005737//cytoplasm	GO:0046872//metal ion binding;GO:0005524//ATP binding;GO:0004642//phosphoribosylformylglycinamidine synthase activity	GO:0006541//glutamine metabolic process;GO:0006189//'de novo' IMP biosynthetic process	gi|725519044|gb|KHE11423.1|/0.0e+00/phosphoribosylformylglycinamidine synthase [Citrobacter braakii]
A7J12_05470	225	84.9075	19.8295	-2.09824	Down	3.10412e-07	4.39403e-08	known_mRNA	-	-	-	-	gi|16765287|ref|NP_460902.1|/4.8e-32/cytoplasmic protein [Salmonella enterica subsp. enterica serovar Typhimurium str. LT2]
A7J12_11470	798	714.109	166.192	-2.10329	Down	4.91001e-13	3.31289e-14	known_mRNA	K00878|1|3.5e-115|419.5|cko:CKO_00680|hydroxyethylthiazole kinase [EC:2.7.1.50]	-	GO:0004417//hydroxyethylthiazole kinase activity;GO:0005524//ATP binding;GO:0000287//magnesium ion binding	GO:0009228//thiamine biosynthetic process;GO:0016310//phosphorylation;GO:0009229//thiamine diphosphate biosynthetic process	gi|447104900|ref|WP_001182156.1|/5.2e-145/hydroxyethylthiazole kinase [Salmonella enterica]
A7J12_13935	1122	2825.23	655.166	-2.10844	Down	2.81745e-17	1.40647e-18	known_mRNA	K14187|1|9.2e-194|681.0|krd:A3780_17505|chorismate mutase / prephenate dehydrogenase [EC:5.4.99.5 1.3.1.12]	GO:0005737//cytoplasm	GO:0008977//prephenate dehydrogenase activity;GO:0004106//chorismate mutase activity;GO:0004665//prephenate dehydrogenase (NADP+) activity	GO:0006571//tyrosine biosynthetic process;GO:0008652//cellular amino acid biosynthetic process;GO:0046417//chorismate metabolic process;GO:0055114//oxidation-reduction process	gi|446147338|ref|WP_000225193.1|/4.2e-209/chorismate mutase [Salmonella enterica]
A7J12_02370	879	34.2129	7.93266	-2.10867	Down	3.84753e-05	8.17698e-06	known_mRNA	K00042|1|4.0e-160|568.9|see:SNSL254_A0573|2-hydroxy-3-oxopropionate reductase [EC:1.1.1.60]	-	GO:0004616//phosphogluconate dehydrogenase (decarboxylating) activity;GO:0051287//NAD binding;GO:0008679//2-hydroxy-3-oxopropionate reductase activity	GO:0046487//glyoxylate metabolic process;GO:0055114//oxidation-reduction process	gi|554958770|ref|WP_023203768.1|/2.4e-159/tartronate semialdehyde reductase [Salmonella enterica]
A7J12_15040	735	1445.65	334.664	-2.11093	Down	1.28645e-08	1.43395e-09	known_mRNA	K00390|1|1.9e-139|500.0|seno:AU37_14155|phosphoadenosine phosphosulfate reductase [EC:1.8.4.8 1.8.4.10]	GO:0005737//cytoplasm	GO:0004604//phosphoadenylyl-sulfate reductase (thioredoxin) activity	GO:0070814//hydrogen sulfide biosynthetic process;GO:0019379//sulfate assimilation, phosphoadenylyl sulfate reduction by phosphoadenylyl-sulfate reductase (thioredoxin)	gi|515065153|ref|WP_016695151.1|/8.7e-139/phosphoadenosine phosphosulfate reductase, partial [Salmonella enterica]
A7J12_20070	339	1436.35	332.231	-2.11215	Down	6.22712e-34	1.16395e-35	known_mRNA	K09897|1|1.1e-60|237.3|senn:SN31241_48210|uncharacterized protein	-	-	-	gi|379703152|ref|YP_005244880.1|/4.9e-60/protein yifE [Salmonella enterica subsp. enterica serovar Typhimurium str. ST4/74]
A7J12_21030	1011	854.609	197.471	-2.11362	Down	1.77331e-07	2.40106e-08	known_mRNA	K02446|1|5.7e-187|658.3|seno:AU37_20045|fructose-1,6-bisphosphatase II [EC:3.1.3.11]	-	GO:0046872//metal ion binding;GO:0042132//fructose 1,6-bisphosphate 1-phosphatase activity	GO:0006071//glycerol metabolic process;GO:0006094//gluconeogenesis;GO:0016311//dephosphorylation	gi|486152777|ref|WP_001518765.1|/2.6e-186/fructose 1,6-bisphosphatase [Salmonella enterica]
A7J12_05925	687	90.122	20.7425	-2.11929	Down	4.7411e-05	1.03208e-05	known_mRNA	-	-	-	-	gi|486295710|ref|WP_001574215.1|/4.8e-131/virulence protein [Salmonella enterica]
A7J12_18895	1251	2626.77	601.73	-2.1261	Down	6.59071e-23	2.20842e-24	known_mRNA	K00835|1|1.2e-229|800.4|cama:F384_19375|valine--pyruvate aminotransferase [EC:2.6.1.66]	-	GO:0030170//pyridoxal phosphate binding;GO:0003824//catalytic activity	GO:0009058//biosynthetic process	gi|224510923|pdb|3G7Q|A/1.9e-234/Chain A, Crystal Structure Of Valine-Pyruvate Aminotransferase Avta (Np_462565.1) From Salmonella Typhimurium Lt2 At 1.80 A Resolution
A7J12_04480	2283	27690.5	6328.25	-2.12951	Down	0.00134391	0.00039824	known_mRNA	K00656|1|0.0e+00|1433.3|pcv:BCS7_08655|formate C-acetyltransferase [EC:2.3.1.54]	-	-	-	gi|447215571|ref|WP_001292827.1|/0.0e+00/keto-acid formate acetyltransferase [Salmonella enterica]
A7J12_13210	1701	86.1768	19.5537	-2.13985	Down	0.000673023	0.000187931	known_mRNA	K07674|1|2.5e-283|979.2|eci:UTI89_C2795|two-component system, NarL family, nitrate/nitrite sensor histidine kinase NarQ [EC:2.7.13.3]	GO:0016021//integral component of membrane;GO:0005622//intracellular	GO:0005524//ATP binding;GO:0046983//protein dimerization activity;GO:0000155//phosphorelay sensor kinase activity	GO:0000160//phosphorelay signal transduction system;GO:0018106//peptidyl-histidine phosphorylation;GO:0023014//signal transduction by phosphorylation	gi|487660782|ref|WP_001751239.1|/0.0e+00/nitrate/nitrite sensor protein NarQ [Salmonella enterica]
A7J12_22245	294	4970.37	1127.44	-2.1403	Down	2.1378e-25	5.84764e-27	known_mRNA	K04078|1|1.9e-45|186.4|senj:CFSAN001992_12210|chaperonin GroES	GO:1990220	GO:0046872//metal ion binding;GO:0051087//chaperone binding;GO:0005524//ATP binding;GO:0051082//unfolded protein binding	GO:0051085//chaperone mediated protein folding requiring cofactor;GO:0006986//response to unfolded protein;GO:0051301//cell division	gi|486170035|ref|WP_001533291.1|/8.5e-45/chaperonin GroS [Salmonella enterica]
A7J12_02405	1236	32.5907	7.383	-2.14218	Down	0.000167191	4.07401e-05	known_mRNA	K02083|1|6.3e-220|768.1|cfd:CFNIH1_12725|allantoate deiminase [EC:3.5.3.9]	-	GO:0030145//manganese ion binding;GO:0047652//allantoate deiminase activity;GO:0042803//protein homodimerization activity	GO:0009442//allantoin assimilation pathway	gi|446512307|ref|WP_000589762.1|/1.0e-240/allantoate amidohydrolase [Salmonella enterica]
A7J12_13325	639	1289.5	290.434	-2.15053	Down	5.41606e-34	1e-35	known_mRNA	K11175|1|1.4e-117|427.2|sena:AU38_12585|phosphoribosylglycinamide formyltransferase 1 [EC:2.1.2.2]	-	GO:0008270//zinc ion binding;GO:0003676//nucleic acid binding;GO:0016301//kinase activity;GO:0004644//phosphoribosylglycinamide formyltransferase activity	GO:0016310//phosphorylation;GO:0006189//'de novo' IMP biosynthetic process	gi|446951334|ref|WP_001028590.1|/6.2e-117/phosphoribosylglycinamide formyltransferase [Salmonella enterica]
A7J12_02265	2502	5453.74	1224.69	-2.15482	Down	6.38405e-09	6.85408e-10	known_mRNA	K17686|1|0.0e+00|1513.0|cko:CKO_02665|Cu+-exporting ATPase [EC:3.6.3.54]	GO:0005886//plasma membrane;GO:0016021//integral component of membrane	GO:0046872//metal ion binding;GO:0004008//copper-exporting ATPase activity;GO:0000166//nucleotide binding	GO:0060003//copper ion export	gi|446006054|ref|WP_000083909.1|/0.0e+00/copper exporting ATPase [Salmonella enterica]
A7J12_21525	1290	2570.86	577.163	-2.1552	Down	7.02621e-27	1.79379e-28	known_mRNA	K01945|1|1.8e-233|813.1|enx:NI40_001060|phosphoribosylamine--glycine ligase [EC:6.3.4.13]	-	-	-	gi|660593072|gb|AIE08135.1|/2.9e-246/Phosphoribosylamine--glycine ligase [Salmonella enterica subsp. enterica serovar Typhimurium]
A7J12_05955	534	869.258	193.963	-2.16401	Down	6.17761e-14	3.8302e-15	known_mRNA	K04565|1|6.2e-100|368.2|senl:IY59_06060|superoxide dismutase, Cu-Zn family [EC:1.15.1.1]	GO:0042597//periplasmic space	GO:0042802//identical protein binding;GO:0005507//copper ion binding;GO:0004784//superoxide dismutase activity;GO:0008270//zinc ion binding	GO:0019430//removal of superoxide radicals;GO:0055114//oxidation-reduction process	gi|446800670|ref|WP_000877926.1|/2.9e-99/superoxide dismutase [Salmonella enterica]
A7J12_06820	807	862.192	191.251	-2.17254	Down	2.3776e-25	6.61198e-27	known_mRNA	K01695|1|9.7e-129|464.5|elo:EC042_1386|tryptophan synthase alpha chain [EC:4.2.1.20]	GO:0009507//chloroplast	GO:0004834//tryptophan synthase activity;GO:0005515//protein binding;GO:0030170//pyridoxal phosphate binding	GO:0008652//cellular amino acid biosynthetic process;GO:0000162//tryptophan biosynthetic process	gi|446365171|ref|WP_000443026.1|/4.7e-146/tryptophan synthase subunit alpha [Salmonella enterica]
A7J12_07855	330	103.03	22.7524	-2.17898	Down	1.27393e-11	9.84417e-13	known_mRNA	K19778|1|8.4e-55|217.6|sty:STY1501|acid stress chaperone HdeB	GO:0042597//periplasmic space	GO:0051082//unfolded protein binding	GO:0009268//response to pH;GO:0033554//cellular response to stress	gi|446954905|ref|WP_001032161.1|/3.9e-54/acid-resistance protein [Salmonella enterica]
A7J12_08680	417	34.0589	7.51881	-2.17946	Down	0.00374919	0.00126825	known_mRNA	-	-	-	-	gi|446171751|ref|WP_000249606.1|/1.8e-72/pathogenicity island 2 effector protein SseE [Salmonella enterica]
A7J12_06250	852	5219.24	1151.71	-2.18006	Down	4.59892e-10	4.26661e-11	known_mRNA	K02796|1|5.0e-160|568.5|sei:SPC_1897|PTS system, mannose-specific IID component	GO:0016021//integral component of membrane	GO:0050662//coenzyme binding;GO:0016740//transferase activity	GO:0009401//phosphoenolpyruvate-dependent sugar phosphotransferase system	gi|447216146|ref|WP_001293402.1|/2.3e-159/PTS mannose transporter subunit IID [Salmonella enterica]
A7J12_10450	918	203.045	44.5193	-2.1893	Down	3.9551e-10	3.64226e-11	known_mRNA	K03554|1|2.6e-122|443.4|csj:CSK29544_03547|recombination associated protein RdgC	GO:0005737//cytoplasm;GO:0009295//nucleoid	-	GO:0006310//DNA recombination	gi|495022149|ref|WP_007747924.1|/9.2e-122/DNA recombination-dependent growth factor C [Cronobacter dublinensis]
A7J12_14695	393	64.0375	13.9962	-2.19388	Down	0.000503656	0.000136964	known_mRNA	-	GO:0005737//cytoplasm	-	GO:0050708//regulation of protein secretion;GO:0009405//pathogenesis	gi|447070597|ref|WP_001147853.1|/1.8e-66/chaperone protein SicP [Salmonella enterica]
A7J12_24090	741	3588.69	784.213	-2.19414	Down	1.43491e-18	6.27998e-20	known_mRNA	K01673|1|2.0e-133|479.9|sec:SCH_V48|carbonic anhydrase [EC:4.2.1.1]	-	GO:0008270//zinc ion binding;GO:0004089//carbonate dehydratase activity	-	gi|486186668|ref|WP_001541566.1|/9.4e-133/carbonic anhydrase [Salmonella enterica]
A7J12_00605	861	3879.55	846.27	-2.1967	Down	8.53005e-23	2.91659e-24	known_mRNA	K00797|1|2.6e-156|556.2|ror:RORB6_14550|spermidine synthase [EC:2.5.1.16]	-	-	-	gi|446752712|ref|WP_000829968.1|/3.6e-168/spermidine synthase [Salmonella enterica]
A7J12_10395	975	79.5766	17.2816	-2.20311	Down	2.71354e-07	3.79784e-08	known_mRNA	-	-	-	-	gi|207857400|ref|YP_002244051.1|/8.7e-187/phage protein [Salmonella enterica subsp. enterica serovar Enteritidis str. P125109]
A7J12_09910	783	168.512	36.3363	-2.21337	Down	1.75883e-10	1.54353e-11	known_mRNA	K02392|1|1.0e-130|471.1|spe:Spro_2965|flagellar basal-body rod protein FlgG	GO:0009426//bacterial-type flagellum basal body, distal rod	-	GO:0071973//bacterial-type flagellum-dependent cell motility	gi|661552884|emb|CDS65762.1|/4.9e-140/flagellar basal-body rod protein FlgG (distalrod protein) [Salmonella enterica subsp. enterica serovar Pullorum]
A7J12_06120	477	70.7396	15.2491	-2.21379	Down	3.17491e-08	3.70539e-09	known_mRNA	-	GO:0016021//integral component of membrane	-	-	gi|504109863|ref|WP_014343849.1|/1.8e-81/hypothetical protein [Salmonella enterica]
A7J12_14580	1122	424.682	91.462	-2.21514	Down	0.00280558	0.000917073	known_mRNA	K04654|1|3.7e-211|738.8|cif:AL515_18280|hydrogenase expression/formation protein HypD	-	GO:0046872//metal ion binding	-	gi|447135706|ref|WP_001212962.1|/1.3e-218/hydrogenase formation protein HypD [Salmonella enterica]
A7J12_09925	699	159.942	34.3331	-2.21988	Down	3.6697e-11	2.99465e-12	known_mRNA	K02389|1|2.5e-125|453.0|sey:SL1344_1113|flagellar basal-body rod modification protein FlgD	GO:0009424//bacterial-type flagellum hook	GO:0005515//protein binding	GO:0044781;GO:0071978	gi|445942595|ref|WP_000020450.1|/1.2e-124/flagellar basal body rod modification protein [Salmonella enterica]
A7J12_12000	603	171.306	36.7549	-2.22057	Down	0.00591371	0.00212311	known_mRNA	K02569|1|1.6e-120|436.8|setc:CFSAN001921_05515|cytochrome c-type protein NapC	GO:0016021//integral component of membrane	GO:0020037//heme binding;GO:0046872//metal ion binding;GO:0009055//electron carrier activity	GO:0009061//anaerobic respiration;GO:0019333//denitrification pathway	gi|446353923|ref|WP_000431778.1|/7.4e-120/cytochrome C protein NapC [Salmonella enterica]
A7J12_08300	732	1274.44	272.509	-2.22548	Down	4.01429e-24	1.21701e-25	known_mRNA	K07661|1|5.3e-134|481.9|send:DT104_14461|two-component system, OmpR family, response regulator RstA	GO:0005622//intracellular	GO:0003677//DNA binding	GO:0006355//regulation of transcription, DNA-templated;GO:0000160//phosphorelay signal transduction system	gi|447002792|ref|WP_001080048.1|/2.4e-133/chemotaxis protein CheY [Salmonella enterica]
A7J12_23950	387	204.27	43.6116	-2.22769	Down	1.03373e-10	8.83631e-12	known_mRNA	-	-	-	-	gi|410653476|ref|YP_006956766.1|/2.7e-67/protein ygiW precursor [Salmonella enterica subsp. enterica serovar Enteritidis]
A7J12_23190	1242	239.377	50.7546	-2.23767	Down	6.8616e-06	1.23718e-06	known_mRNA	K08160|1|8.2e-103|379.0|hav:AT03_04020|MFS transporter, DHA1 family, multidrug/chloramphenicol efflux transport protein	GO:0016021//integral component of membrane;GO:0005886//plasma membrane	GO:0005215//transporter activity	GO:0055085//transmembrane transport;GO:0008643//carbohydrate transport	gi|447111662|ref|WP_001188918.1|/2.4e-229/multidrug transporter [Salmonella enterica]
A7J12_07940	1491	49.4574	10.4495	-2.24276	Down	1.75182e-07	2.36798e-08	known_mRNA	-	-	-	-	gi|446399061|ref|WP_000476916.1|/8.7e-295/PhoPQ-regulated protein [Salmonella enterica]
A7J12_19540	921	57.5383	12.1246	-2.24659	Down	9.26864e-05	2.12965e-05	known_mRNA	K00852|1|1.4e-160|570.5|eho:A9798_07210|ribokinase [EC:2.7.1.15]	-	GO:0004747//ribokinase activity	GO:0046835//carbohydrate phosphorylation;GO:0006014//D-ribose metabolic process	gi|446272417|ref|WP_000350272.1|/1.3e-171/ribokinase [Salmonella enterica]
A7J12_10860	1380	132.55	27.8509	-2.25075	Down	0.00225157	0.000715916	known_mRNA	K02224|1|6.2e-269|931.0|seec:CFSAN002050_17135|cobyrinic acid a,c-diamide synthase [EC:6.3.5.9 6.3.5.11]	-	GO:0016874//ligase activity;GO:0042242//cobyrinic acid a,c-diamide synthase activity;GO:0005524//ATP binding	GO:0006541//glutamine metabolic process;GO:0009236//cobalamin biosynthetic process	gi|446663906|ref|WP_000741252.1|/7.3e-272/cobyrinic acid a,c-diamide synthase [Salmonella enterica]
A7J12_09920	1212	480.733	100.898	-2.25234	Down	1.54582e-07	2.07542e-08	known_mRNA	K02390|1|4.7e-228|795.0|senn:SN31241_22450|flagellar hook protein FlgE	GO:0009425//bacterial-type flagellum basal body;GO:0009424//bacterial-type flagellum hook	GO:0005515//protein binding	GO:0071978	gi|445932712|ref|WP_000010567.1|/2.2e-227/flagellar hook protein FlgE [Salmonella enterica]
A7J12_21530	1590	1643.91	342.993	-2.26088	Down	1.44599e-33	2.76871e-35	known_mRNA	K00602|1|1.4e-285|986.5|ecoo:ECRM13514_5128|phosphoribosylaminoimidazolecarboxamide formyltransferase / IMP cyclohydrolase [EC:2.1.2.3 3.5.4.10]	-	-	-	gi|447110238|ref|WP_001187494.1|/1.2e-299/purine biosynthesis protein purH [Salmonella enterica]
A7J12_14720	1230	1266.17	263.536	-2.2644	Down	3.29273e-07	4.69103e-08	known_mRNA	K13286|1|2.6e-218|762.7|seep:I137_13730|invasin C	GO:0045335//phagocytic vesicle;GO:0005576//extracellular region	GO:0042802//identical protein binding;GO:0003779//actin binding;GO:0019905//syntaxin binding;GO:0003682//chromatin binding	GO:0009405//pathogenesis;GO:0007015//actin filament organization;GO:0072600//establishment of protein localization to Golgi;GO:2000535//regulation of entry of bacterium into host cell;GO:0044128	gi|446831763|ref|WP_000909019.1|/1.2e-217/pathogenicity island 1 effector protein SipC [Salmonella enterica]
A7J12_12365	1803	3136.23	650.8	-2.26874	Down	8.96937e-13	6.17449e-14	known_mRNA	K13378|1|0.0e+00|1200.3|kps:KPNJ2_01637|NADH-quinone oxidoreductase subunit C/D [EC:1.6.5.3]	GO:0005737//cytoplasm;GO:0005886//plasma membrane;GO:0030964	GO:0051287//NAD binding;GO:0048038//quinone binding;GO:0008137//NADH dehydrogenase (ubiquinone) activity	GO:0006810//transport;GO:0055114//oxidation-reduction process	gi|604088326|gb|AHT59437.1|/0.0e+00/NADH:ubiquinone oxidoreductase [Salmonella enterica subsp. enterica serovar Enteritidis str. EC20120734]
A7J12_14670	1179	188.603	38.9642	-2.27513	Down	1.88635e-05	3.7048e-06	known_mRNA	K03228|1|1.1e-08|66.2|srh:BAY15_2672|type III secretion protein T	GO:0016021//integral component of membrane	-	-	gi|446372343|ref|WP_000450198.1|/1.4e-226/type III secretion system needle complex protein PrgH [Salmonella enterica]
A7J12_17905	2544	1332.24	273.987	-2.28167	Down	0.0340602	0.0155821	known_mRNA	K00362|1|0.0e+00|1623.2|kle:AO703_19615|nitrite reductase (NADH) large subunit [EC:1.7.1.15]	-	-	-	gi|693078988|ref|WP_032241368.1|/0.0e+00/nitrite reductase [Escherichia coli]
A7J12_09930	405	88.8708	18.2761	-2.28175	Down	1.56358e-07	2.10284e-08	known_mRNA	K02388|1|1.2e-66|257.3|sec:SCH_1122|flagellar basal-body rod protein FlgC	GO:0030694//bacterial-type flagellum basal body, rod;GO:0009424//bacterial-type flagellum hook	-	GO:0071978	gi|447119192|ref|WP_001196448.1|/5.4e-66/flagellar basal body rod protein FlgC [Salmonella enterica]
A7J12_04440	2445	759.48	154.715	-2.2954	Down	0.0447338	0.0213707	known_mRNA	K07306|1|0.0e+00|1544.3|kpy:KPNIH31_08935|anaerobic dimethyl sulfoxide reductase subunit A [EC:1.8.5.3]	-	-	-	gi|446773010|ref|WP_000850266.1|/0.0e+00/dimethyl sulfoxide reductase subunit A [Salmonella enterica]
A7J12_08655	291	74.8795	15.2354	-2.29715	Down	9.94703e-05	2.29233e-05	known_mRNA	-	-	-	-	gi|446366858|ref|WP_000444713.1|/9.3e-44/type III secretion system protein SsaH [Salmonella enterica]
A7J12_16435	672	36.1083	7.34087	-2.29831	Down	1.1579e-05	2.19068e-06	known_mRNA	K03673|1|3.9e-123|445.7|seeh:SEEH1578_02110|thiol:disulfide interchange protein DsbA	GO:0016021//integral component of membrane;GO:0042597//periplasmic space	GO:0016853//isomerase activity;GO:0015035//protein disulfide oxidoreductase activity	GO:0055114//oxidation-reduction process	gi|486164613|ref|WP_001528089.1|/1.8e-122/thiol:disulfide interchange protein [Salmonella enterica]
A7J12_14660	306	129.667	26.3288	-2.3001	Down	5.46314e-05	1.20794e-05	known_mRNA	-	GO:0005829//cytosol	-	GO:0015031//protein transport;GO:0009405//pathogenesis	gi|445942576|ref|WP_000020431.1|/3.6e-46/type III secretion system needle complex protein PrgJ [Salmonella enterica]
A7J12_19430	948	574.605	116.614	-2.30083	Down	4.18784e-31	9.06872e-33	known_mRNA	K03298|1|1.0e-20|105.9|siv:SSIL_3587|drug/metabolite transporter, DME family	GO:0016021//integral component of membrane	-	-	gi|446761557|ref|WP_000838813.1|/1.2e-169/membrane protein [Salmonella enterica]
A7J12_12860	363	90.2525	18.2961	-2.30243	Down	7.23981e-06	1.31528e-06	known_mRNA	-	-	-	-	gi|16765737|ref|NP_461352.1|/1.4e-60/negative regulator [Salmonella enterica subsp. enterica serovar Typhimurium str. LT2]
A7J12_12015	696	106.084	21.5053	-2.30244	Down	0.00807835	0.00301258	known_mRNA	K02573|1|2.5e-133|479.6|seb:STM474_2354|ferredoxin-type protein NapG	GO:0005886//plasma membrane	-	-	gi|446013818|ref|WP_000091673.1|/1.2e-132/quinol dehydrogenase [Salmonella enterica]
A7J12_07730	1494	880.662	177.717	-2.30901	Down	3.70047e-22	1.32431e-23	known_mRNA	K11738|1|8.8e-269|930.6|cko:CKO_01495|L-asparagine permease	GO:0016021//integral component of membrane	GO:0015171//amino acid transmembrane transporter activity	GO:0006865//amino acid transport;GO:0003333//amino acid transmembrane transport	gi|721476865|gb|KGY20453.1|/4.1e-268/L-asparagine permease [Citrobacter koseri]
A7J12_18685	984	530.149	105.302	-2.33187	Down	1.53143e-07	2.04911e-08	known_mRNA	K12371|1|8.1e-162|574.7|pva:Pvag_3350|dipeptide transport system ATP-binding protein	-	GO:0016887//ATPase activity;GO:0005524//ATP binding	GO:0015833//peptide transport	gi|447119253|ref|WP_001196509.1|/2.6e-183/peptide ABC transporter ATP-binding protein [Salmonella enterica]
A7J12_04725	1011	959.796	189.593	-2.33982	Down	9.1657e-09	1.00704e-09	known_mRNA	K00254|1|2.5e-166|589.7|sfo:Z042_22020|dihydroorotate dehydrogenase [EC:1.3.5.2]	GO:0005737//cytoplasm;GO:0005886//plasma membrane	GO:0004152//dihydroorotate dehydrogenase activity	GO:0055114//oxidation-reduction process;GO:0044205//'de novo' UMP biosynthetic process;GO:0006207//'de novo' pyrimidine nucleobase biosynthetic process	gi|505739679|ref|WP_015701326.1|/2.3e-190/dihydroorotate dehydrogenase [Salmonella enterica]
A7J12_11825	720	713.325	139.84	-2.35078	Down	4.74509e-11	3.89385e-12	known_mRNA	K19803|1|1.7e-113|413.7|cama:F384_11675|Kdo2-lipid A phosphotransferase [EC:2.7.4.29]	GO:0005887//integral component of plasma membrane	GO:0050380;GO:0016776//phosphotransferase activity, phosphate group as acceptor	GO:0009103//lipopolysaccharide biosynthetic process;GO:0009245//lipid A biosynthetic process;GO:0043165	gi|486164858|ref|WP_001528333.1|/6.3e-134/membrane protein [Salmonella enterica]
A7J12_12020	2487	967.995	189.172	-2.3553	Down	0.035491	0.0163419	known_mRNA	K02567|1|0.0e+00|1602.0|pge:LG71_06025|periplasmic nitrate reductase NapA [EC:1.7.99.4]	GO:0042597//periplasmic space	GO:0009055//electron carrier activity;GO:0005506//iron ion binding;GO:0030151//molybdenum ion binding;GO:0051539//4 iron, 4 sulfur cluster binding;GO:0008940//nitrate reductase activity	GO:0042128//nitrate assimilation;GO:0006777//Mo-molybdopterin cofactor biosynthetic process;GO:0055114//oxidation-reduction process	gi|502670694|ref|WP_012906533.1|/0.0e+00/nitrate reductase catalytic subunit [Citrobacter rodentium]
A7J12_14740	792	43.5071	8.42768	-2.36804	Down	2.79824e-05	5.73426e-06	known_mRNA	K03228|1|4.2e-145|518.8|sene:IA1_13815|type III secretion protein T	GO:0016021//integral component of membrane;GO:0005622//intracellular;GO:0005886//plasma membrane	-	GO:0006605//protein targeting;GO:0009405//pathogenesis	gi|446887684|ref|WP_000964940.1|/2.0e-144/type III secretion system protein SpaR [Salmonella enterica]
A7J12_21880	1278	86.2253	16.6045	-2.37654	Down	1.86195e-06	3.00067e-07	known_mRNA	K12542|1|1.7e-31|142.1|pfq:QQ39_05785|membrane fusion protein, adhesin transport system;K02022|5|1.4e-28|132.5|son:SO_4148|HlyD family secretion protein	GO:0016021//integral component of membrane	-	GO:0009306//protein secretion	gi|447004679|ref|WP_001081935.1|/6.2e-233/cation transporter [Salmonella enterica]
A7J12_09680	1011	58.2247	11.2013	-2.37797	Down	1.26829e-07	1.66811e-08	known_mRNA	K15347|1|8.2e-194|681.0|seg:SG1897|secreted effector protein SifA	-	-	-	gi|486302262|ref|WP_001576144.1|/3.8e-193/effector protein SifA [Salmonella enterica]
A7J12_22320	1791	1273.38	244.092	-2.38316	Down	0.0153433	0.00625694	known_mRNA	K00244|1|0.0e+00|1189.5|eclz:LI64_02160|fumarate reductase flavoprotein subunit [EC:1.3.5.4]	-	GO:0050660//flavin adenine dinucleotide binding;GO:0016627//oxidoreductase activity, acting on the CH-CH group of donors	GO:0009061//anaerobic respiration;GO:0022900//electron transport chain	gi|447115697|ref|WP_001192953.1|/0.0e+00/fumarate reductase flavoprotein subunit [Salmonella enterica]
A7J12_19100	1545	3497.14	666.211	-2.39212	Down	0.000428968	0.000114796	known_mRNA	K15633|1|2.2e-278|962.6|kom:HR38_04320|2,3-bisphosphoglycerate-independent phosphoglycerate mutase [EC:5.4.2.12]	GO:0005737//cytoplasm	GO:0030145//manganese ion binding;GO:0046537//2,3-bisphosphoglycerate-independent phosphoglycerate mutase activity	GO:0006007//glucose catabolic process;GO:0006096//glycolytic process	gi|486303790|ref|WP_001576479.1|/7.6e-294/phosphoglyceromutase [Salmonella enterica]
A7J12_19680	618	73.0711	13.899	-2.39432	Down	0.0107113	0.00417024	known_mRNA	K02193|1|3.9e-114|415.6|sed:SeD_A2597|heme exporter protein A [EC:3.6.3.41]	GO:0030288//outer membrane-bounded periplasmic space;GO:0043190//ATP-binding cassette (ABC) transporter complex	GO:0016829//lyase activity;GO:0015439//heme-transporting ATPase activity;GO:0005524//ATP binding	GO:0055085//transmembrane transport;GO:0017004//cytochrome complex assembly;GO:0015886//heme transport	gi|446811279|ref|WP_000888535.1|/1.8e-113/cytochrome C biogenesis protein CcmA [Salmonella enterica]
A7J12_02765	1161	3113.22	590.759	-2.39777	Down	1.47854e-32	2.96585e-34	known_mRNA	K14287|1|2.3e-208|729.6|ses:SARI_02333|methionine aminotransferase [EC:2.6.1.-]	-	GO:0080130//L-phenylalanine:2-oxoglutarate aminotransferase activity;GO:0030170//pyridoxal phosphate binding;GO:0004069//L-aspartate:2-oxoglutarate aminotransferase activity	GO:0009058//biosynthetic process	gi|447168337|ref|WP_001245593.1|/2.0e-222/aminotransferase [Salmonella enterica]
A7J12_08705	327	55.8894	10.568	-2.40288	Down	5.79409e-05	1.28854e-05	known_mRNA	K15367|1|3.5e-53|212.2|sent:TY21A_06435|secretion system chaperone SseA	-	-	-	gi|446895599|ref|WP_000972855.1|/1.6e-52/type III secretion system chaperone SseA [Salmonella enterica]
A7J12_06825	1194	1574.72	297.46	-2.40433	Down	1.57383e-31	3.33636e-33	known_mRNA	K01696|1|4.6e-220|768.5|cro:ROD_17421|tryptophan synthase beta chain [EC:4.2.1.20]	-	GO:0004834//tryptophan synthase activity	GO:0008652//cellular amino acid biosynthetic process;GO:0000162//tryptophan biosynthetic process	gi|693138994|ref|WP_032280784.1|/4.3e-220/tryptophan synthase subunit beta [Escherichia coli]
A7J12_02435	1068	2563.87	484.005	-2.40523	Down	6.87161e-41	9.08487e-43	known_mRNA	K01589|1|3.8e-189|665.6|cfd:CFNIH1_12755|5-(carboxyamino)imidazole ribonucleotide synthase [EC:6.3.4.18]	-	GO:0034028;GO:0046872//metal ion binding;GO:0004638//phosphoribosylaminoimidazole carboxylase activity;GO:0005524//ATP binding	GO:0006189//'de novo' IMP biosynthetic process	gi|527082929|ref|WP_020898492.1|/1.3e-204/phosphoribosylaminoimidazole carboxylase [Salmonella enterica]
A7J12_16190	1179	327.163	61.6004	-2.409	Down	0.0218822	0.00939233	known_mRNA	K00185|1|3.6e-15|87.8|dat:HRM2_18960|prokaryotic molybdopterin-containing oxidoreductase family, membrane subunit	GO:0005886//plasma membrane;GO:0016021//integral component of membrane;GO:0005634//nucleus;GO:0044569	GO:0003677//DNA binding;GO:0033748	GO:0009061//anaerobic respiration	gi|445939823|ref|WP_000017678.1|/1.0e-226/hydrogenase [Salmonella enterica]
A7J12_12565	489	2906.17	544.275	-2.41671	Down	4.74172e-50	4.5396e-52	known_mRNA	K03558|1|2.8e-86|322.8|sev:STMMW_23851|membrane protein required for colicin V production	GO:0016021//integral component of membrane	-	GO:0009403//toxin biosynthetic process	gi|446184247|ref|WP_000262102.1|/1.3e-85/colicin V production protein [Salmonella enterica]
A7J12_14255	402	456.011	84.9935	-2.42364	Down	2.72738e-17	1.3553e-18	known_mRNA	K11685|1|2.8e-68|262.7|senv:AU39_13425|DNA-binding protein StpA	GO:0005622//intracellular;GO:0016020//membrane	GO:0003677//DNA binding;GO:0004222//metalloendopeptidase activity;GO:0046983//protein dimerization activity	GO:0006355//regulation of transcription, DNA-templated;GO:0006508//proteolysis;GO:0007155//cell adhesion	gi|446973844|ref|WP_001051100.1|/1.3e-67/DNA-binding protein [Salmonella enterica]
A7J12_14730	498	119.329	22.112	-2.43205	Down	3.02355e-10	2.73615e-11	known_mRNA	-	GO:0005737//cytoplasm	-	GO:0006355//regulation of transcription, DNA-templated;GO:0006950//response to stress;GO:0009405//pathogenesis	gi|446308454|ref|WP_000386309.1|/1.3e-90/MULTISPECIES: chaperone protein SicA [Salmonella]
A7J12_15795	708	93.0811	17.1658	-2.43895	Down	0.00493756	0.00172304	known_mRNA	K16785|1|3.3e-133|479.2|seno:AU37_14830|energy-coupling factor transport system permease protein	GO:0016021//integral component of membrane	-	-	gi|446475405|ref|WP_000553259.1|/1.5e-132/cobalt ABC transporter permease [Salmonella enterica]
A7J12_12210	606	157.154	28.7426	-2.45091	Down	4.7841e-09	5.02728e-10	known_mRNA	-	GO:0042597//periplasmic space	GO:0016791//phosphatase activity;GO:0016301//kinase activity	GO:0016311//dephosphorylation;GO:0016310//phosphorylation;GO:0008653//lipopolysaccharide metabolic process	gi|446801992|ref|WP_000879248.1|/7.0e-110/lipopolysaccharide core heptose(II)-phosphate phosphatase [Salmonella enterica]
A7J12_22315	735	612.085	111.709	-2.45398	Down	0.0179341	0.00751375	known_mRNA	K00245|1|1.7e-143|513.5|senv:AU39_21270|fumarate reductase iron-sulfur subunit [EC:1.3.5.4]	GO:0016021//integral component of membrane	GO:0046872//metal ion binding;GO:0009055//electron carrier activity;GO:0051537//2 iron, 2 sulfur cluster binding;GO:0051539//4 iron, 4 sulfur cluster binding;GO:0008177//succinate dehydrogenase (ubiquinone) activity;GO:0051538//3 iron, 4 sulfur cluster binding	GO:0006099//tricarboxylic acid cycle	gi|446752253|ref|WP_000829509.1|/7.6e-143/fumarate reductase iron-sulfur subunit [Salmonella enterica]
A7J12_09935	417	116.867	21.2875	-2.45679	Down	9.21356e-09	1.01439e-09	known_mRNA	K02387|1|1.4e-70|270.4|sej:STMUK_1142|flagellar basal-body rod protein FlgB	GO:0030694//bacterial-type flagellum basal body, rod;GO:0009424//bacterial-type flagellum hook	-	GO:0071978	gi|446809787|ref|WP_000887043.1|/6.4e-70/flagellar biosynthesis protein FlgB [Salmonella enterica]
A7J12_12355	1338	2747.95	500.052	-2.45821	Down	1.56922e-26	4.18506e-28	known_mRNA	K00335|1|1.8e-265|919.5|stm:STM2324|NADH-quinone oxidoreductase subunit F [EC:1.6.5.3]	GO:0016021//integral component of membrane	GO:0046872//metal ion binding;GO:0051287//NAD binding;GO:0003676//nucleic acid binding;GO:0048038//quinone binding;GO:0008137//NADH dehydrogenase (ubiquinone) activity;GO:0010181//FMN binding;GO:0051539//4 iron, 4 sulfur cluster binding	GO:0009060//aerobic respiration;GO:0015074//DNA integration	gi|446722735|ref|WP_000800048.1|/8.4e-265/NADH dehydrogenase subunit F [Salmonella enterica]
A7J12_15500	855	143.318	26.042	-2.4603	Down	6.06772e-14	3.74824e-15	known_mRNA	K08970|1|6.2e-166|588.2|senv:AU39_14570|nickel/cobalt exporter	GO:0005886//plasma membrane;GO:0016021//integral component of membrane	GO:0046872//metal ion binding;GO:0015099//nickel cation transmembrane transporter activity	GO:0035444//nickel cation transmembrane transport	gi|446425830|ref|WP_000503685.1|/2.8e-165/cobalt transporter [Salmonella enterica]
A7J12_23605	930	4517.6	819.408	-2.4629	Down	5.2016e-30	1.19754e-31	known_mRNA	K00872|1|1.2e-167|594.0|cro:ROD_00021|homoserine kinase [EC:2.7.1.39]	GO:0005737//cytoplasm	GO:0004413//homoserine kinase activity;GO:0005524//ATP binding	GO:0009088//threonine biosynthetic process;GO:0016310//phosphorylation	gi|446163828|ref|WP_000241683.1|/2.3e-176/homoserine kinase [Salmonella enterica]
A7J12_02205	1875	10622.1	1926.57	-2.46296	Down	3.94937e-13	2.64671e-14	known_mRNA	K04079|1|0.0e+00|1170.2|ent:Ent638_0953|molecular chaperone HtpG	GO:0005737//cytoplasm	GO:0005524//ATP binding;GO:0051082//unfolded protein binding	GO:0006457//protein folding;GO:0006950//response to stress	gi|447119485|ref|WP_001196741.1|/0.0e+00/heat shock protein 90 [Salmonella enterica]
A7J12_02285	678	108.477	19.6679	-2.46347	Down	3.07519e-08	3.56798e-09	known_mRNA	K02068|1|7.9e-124|448.0|seg:SG0513|putative ABC transport system ATP-binding protein	-	GO:0016887//ATPase activity;GO:0005524//ATP binding	-	gi|446062330|ref|WP_000140185.1|/3.6e-123/putrescine/spermidine ABC transporter ATP-binding protein [Salmonella enterica]
A7J12_20405	954	571.885	103.662	-2.46384	Down	5.50984e-08	6.71932e-09	known_mRNA	K03576|1|6.0e-162|575.1|ent:Ent638_3968|LysR family transcriptional regulator, regulator for metE and metH	GO:0005737//cytoplasm	GO:0003677//DNA binding;GO:0003700//sequence-specific DNA binding transcription factor activity	GO:0009086//methionine biosynthetic process;GO:0006355//regulation of transcription, DNA-templated	gi|446491936|ref|WP_000569790.1|/2.5e-178/transcriptional regulator [Salmonella enterica]
A7J12_23635	567	166.518	30.1645	-2.46475	Down	2.18772e-11	1.73541e-12	known_mRNA	K07034|1|4.2e-102|375.6|sega:SPUCDC_0009|uncharacterized protein	GO:0016021//integral component of membrane	-	-	gi|378953813|ref|YP_005211300.1|/1.9e-101/integral membrane protein [Salmonella enterica subsp. enterica serovar Gallinarum/pullorum str. RKS5078]
A7J12_04805	447	71.7741	12.975	-2.46773	Down	2.02567e-07	2.78432e-08	known_mRNA	K03639|1|5.6e-09|65.9|mtuh:I917_06110|GTP 3',8-cyclase [EC:4.1.99.22]	GO:0016021//integral component of membrane	-	-	gi|447183966|ref|WP_001261222.1|/1.8e-78/membrane protein [Salmonella enterica]
A7J12_07970	1803	1907.3	343.717	-2.47224	Down	6.88905e-11	5.76312e-12	known_mRNA	K06281|1|0.0e+00|1248.8|seno:AU37_07820|hydrogenase large subunit [EC:1.12.99.6]	-	GO:0008901//ferredoxin hydrogenase activity;GO:0016151//nickel cation binding	GO:0055114//oxidation-reduction process	gi|599972233|gb|EYI81244.1|/0.0e+00/hydrogenase large subunit, partial [Salmonella enterica subsp. enterica serovar Heidelberg str. CVM24388]
A7J12_13340	2214	146.907	26.1658	-2.48916	Down	0.00113496	0.000331925	known_mRNA	K03320|1|1.7e-50|206.1|mpq:ABA45_06390|ammonium transporter, Amt family	GO:0016021//integral component of membrane	-	-	gi|446696293|ref|WP_000773639.1|/0.0e+00/cyclic di-GMP phosphodiesterase [Salmonella enterica]
A7J12_14770	1296	188.176	33.4986	-2.48991	Down	2.85482e-08	3.30579e-09	known_mRNA	K03224|1|8.5e-244|847.4|stt:t2796|ATP synthase in type III secretion protein N [EC:3.6.3.14]	GO:0005737//cytoplasm;GO:0016021//integral component of membrane;GO:0030257//type III protein secretion system complex	GO:0047624;GO:0005515//protein binding;GO:0016887//ATPase activity;GO:0005524//ATP binding	GO:0015992//proton transport;GO:0006754//ATP biosynthetic process;GO:0030254//protein secretion by the type III secretion system;GO:0044780;GO:0009405//pathogenesis	gi|446779510|ref|WP_000856766.1|/3.9e-243/ATP synthase SpaL [Salmonella enterica]
A7J12_21365	1185	71456.1	12709.6	-2.49114	Down	4.37778e-39	6.18697e-41	known_mRNA	K02358|1|3.3e-226|788.9|set:SEN3930|elongation factor Tu	-	-	-	gi|721586393|gb|KGZ29667.1|/4.1e-223/elongation factor Tu [Citrobacter freundii]
A7J12_16200	1119	450.698	79.8428	-2.49693	Down	0.00108255	0.000315115	known_mRNA	K06282|1|1.6e-222|776.5|seg:SG3046|hydrogenase small subunit [EC:1.12.99.6]	GO:0009375//ferredoxin hydrogenase complex;GO:0016021//integral component of membrane	GO:0046872//metal ion binding;GO:0033748;GO:0008901//ferredoxin hydrogenase activity;GO:0051539//4 iron, 4 sulfur cluster binding;GO:0051538//3 iron, 4 sulfur cluster binding	GO:0055114//oxidation-reduction process	gi|446067574|ref|WP_000145429.1|/7.3e-222/hydrogenase 2 small subunit [Salmonella enterica]
A7J12_21870	1389	120.197	21.05	-2.51351	Down	2.35487e-09	2.42626e-10	known_mRNA	-	GO:0016021//integral component of membrane	GO:0008565//protein transporter activity	GO:0015031//protein transport	gi|446797934|ref|WP_000875190.1|/1.8e-254/membrane protein [Salmonella enterica]
A7J12_00600	795	3178.12	552.371	-2.52446	Down	9.13209e-18	4.30896e-19	known_mRNA	K01611|1|2.0e-150|536.6|sek:SSPA0164|S-adenosylmethionine decarboxylase [EC:4.1.1.50]	-	-	-	gi|446656948|ref|WP_000734294.1|/9.1e-150/S-adenosylmethionine decarboxylase [Salmonella enterica]
A7J12_11765	1050	511.367	88.275	-2.53428	Down	2.93367e-14	1.76542e-15	known_mRNA	K19239|1|3.4e-89|333.6|hip:CGSHiEE_05910|predicted membrane protein	GO:0016021//integral component of membrane;GO:0005886//plasma membrane	-	-	gi|599949597|gb|EYI59549.1|/7.4e-192/hypothetical protein SEEH0134_20628, partial [Salmonella enterica subsp. enterica serovar Heidelberg str. N20134]
A7J12_02260	828	61.906	10.6434	-2.54012	Down	1.15053e-07	1.50274e-08	known_mRNA	-	-	-	-	gi|528858398|ref|WP_020924076.1|/2.0e-152/Secreted protein [Salmonella enterica]
A7J12_14575	273	50.5719	8.6559	-2.54658	Down	0.0032232	0.00107195	known_mRNA	K04653|1|2.2e-45|186.0|sty:STY2978|hydrogenase expression/formation protein HypC	-	-	-	gi|446257016|ref|WP_000334871.1|/1.0e-44/hydrogenase assembly chaperone [Salmonella enterica]
A7J12_08650	249	51.4507	8.77996	-2.5509	Down	0.000662301	0.000184786	known_mRNA	-	-	-	GO:0009306//protein secretion	gi|486296317|ref|WP_001574409.1|/4.7e-36/type III secretion system protein SsaI [Salmonella enterica]
A7J12_20090	264	338.751	57.7214	-2.55305	Down	2.75782e-24	8.1958e-26	known_mRNA	K11258|1|2.1e-40|169.5|senb:BN855_39810|acetolactate synthase II small subunit [EC:2.2.1.6]	-	GO:0003984//acetolactate synthase activity;GO:0016829//lyase activity;GO:0016597//amino acid binding	GO:0008152//metabolic process	gi|446906004|ref|WP_000983260.1|/9.7e-40/acetolactate synthase [Salmonella enterica]
A7J12_08635	675	97.1592	16.5272	-2.55551	Down	2.37646e-06	3.91111e-07	known_mRNA	-	GO:0033644//host cell membrane;GO:0030430//host cell cytoplasm	GO:0005515//protein binding	GO:0015031//protein transport	gi|445933348|ref|WP_000011203.1|/3.6e-123/type III secretion system protein SsaK [Salmonella enterica]
A7J12_11500	282	63.9792	10.8279	-2.56285	Down	6.64539e-10	6.36213e-11	known_mRNA	-	-	-	-	gi|446683058|ref|WP_000760404.1|/6.3e-45/membrane protein [Salmonella enterica]
A7J12_23660	948	49.6273	8.38128	-2.56589	Down	2.02246e-07	2.77529e-08	known_mRNA	K05798|1|2.5e-11|74.7|elr:ECO55CA74_00380|LysR family transcriptional regulator, transcriptional activator for leuABCD operon	-	GO:0003700//sequence-specific DNA binding transcription factor activity;GO:0003677//DNA binding	GO:0006355//regulation of transcription, DNA-templated	gi|353587569|gb|EHC46831.1|/3.7e-174/HTH transcriptional regulator LysR [Salmonella enterica subsp. enterica serovar Alachua str. R6-377]
A7J12_22175	876	45.8539	7.6704	-2.57967	Down	3.48878e-05	7.34021e-06	known_mRNA	K11920|1|9.5e-21|105.9|sfl:SF0467|AraC family transcriptional regulator	-	GO:0043565//sequence-specific DNA binding;GO:0003700//sequence-specific DNA binding transcription factor activity	GO:0006355//regulation of transcription, DNA-templated	gi|446844420|ref|WP_000921676.1|/4.3e-161/AraC family transcriptional regulator [Salmonella enterica]
A7J12_11110	1167	756.177	126.447	-2.58019	Down	2.92412e-15	1.64636e-16	known_mRNA	K00012|1|7.3e-210|734.6|ses:SARI_00804|UDPglucose 6-dehydrogenase [EC:1.1.1.22]	-	GO:0051287//NAD binding;GO:0003979//UDP-glucose 6-dehydrogenase activity	GO:0000271//polysaccharide biosynthetic process;GO:0055114//oxidation-reduction process	gi|603363929|gb|AHR64243.1|/2.9e-213/UDP-glucose 6-dehydrogenase [Salmonella enterica subsp. enterica serovar Enteritidis str. SA20082034]
A7J12_02625	1248	1197.99	200.046	-2.58221	Down	2.54205e-24	7.4749e-26	known_mRNA	K16053|1|4.5e-210|735.3|sdz:Asd1617_00636|miniconductance mechanosensitive channel	GO:0016021//integral component of membrane	GO:0008381//mechanically-gated ion channel activity	GO:0071470//cellular response to osmotic stress;GO:0034220//ion transmembrane transport	gi|447079715|ref|WP_001156971.1|/1.4e-234/miniconductance mechanosensitive channel [Salmonella enterica]
A7J12_10405	1158	125.301	20.9223	-2.58229	Down	7.34113e-16	4.04959e-17	known_mRNA	K07741|1|9.6e-13|79.7|lrl:LC705_00842|anti-repressor protein	-	-	-	gi|447010150|ref|WP_001087406.1|/3.9e-218/peptidase [Salmonella enterica]
A7J12_09650	1464	2009.25	333.715	-2.58997	Down	3.93001e-50	3.58333e-52	known_mRNA	K07637|1|5.8e-257|891.3|cko:CKO_01923|two-component system, OmpR family, sensor histidine kinase PhoQ [EC:2.7.13.3]	GO:0016021//integral component of membrane;GO:0005622//intracellular;GO:0005886//plasma membrane	GO:0046872//metal ion binding;GO:0005524//ATP binding;GO:0004721//phosphoprotein phosphatase activity;GO:0000155//phosphorelay sensor kinase activity	GO:0009405//pathogenesis;GO:0040008//regulation of growth;GO:0000160//phosphorelay signal transduction system;GO:0006470//protein dephosphorylation;GO:0018106//peptidyl-histidine phosphorylation;GO:0023014//signal transduction by phosphorylation	gi|446954431|ref|WP_001031687.1|/9.4e-278/sensor protein PhoQ [Salmonella enterica]
A7J12_16875	1245	323.122	53.5259	-2.59377	Down	1.25224e-23	4.02474e-25	known_mRNA	K03835|1|3.1e-227|792.3|elc:i14_3604|tryptophan-specific transport protein	GO:0005887//integral component of plasma membrane	GO:0015173//aromatic amino acid transmembrane transporter activity	GO:0015801//aromatic amino acid transport;GO:0003333//amino acid transmembrane transport;GO:0006865//amino acid transport	gi|446146517|ref|WP_000224372.1|/8.4e-235/tryptophan permease [Salmonella enterica]
A7J12_18695	1020	442.938	72.83	-2.6045	Down	2.55043e-13	1.68595e-14	known_mRNA	K12369|1|3.4e-187|659.1|eum:ECUMN_4053|dipeptide transport system permease protein	GO:0005887//integral component of plasma membrane	GO:0042936//dipeptide transporter activity;GO:0022857//transmembrane transporter activity	GO:0042938//dipeptide transport;GO:0055085//transmembrane transport	gi|446861587|ref|WP_000938843.1|/2.7e-191/peptide ABC transporter permease [Salmonella enterica]
A7J12_03520	720	742.721	121.852	-2.60769	Down	1.32956e-16	7.03121e-18	known_mRNA	K03811|1|4.6e-122|442.2|ear:CCG31118|nicotinamide mononucleotide transporter	GO:0016021//integral component of membrane;GO:0005886//plasma membrane	GO:0034257//nicotinamide riboside transmembrane transporter activity	GO:0034258//nicotinamide riboside transport	gi|446267506|ref|WP_000345361.1|/2.0e-132/nicotinamide riboside transporter PnuC [Salmonella enterica]
A7J12_14795	750	169.45	27.6168	-2.61724	Down	5.31789e-08	6.42463e-09	known_mRNA	-	-	GO:0043565//sequence-specific DNA binding;GO:0003700//sequence-specific DNA binding transcription factor activity	GO:0006355//regulation of transcription, DNA-templated	gi|486354663|ref|WP_001591255.1|/4.0e-139/transcriptional regulator [Salmonella enterica]
A7J12_08010	1119	1113.04	181.386	-2.61738	Down	1.65009e-24	4.81448e-26	known_mRNA	K09475|1|2.0e-132|477.2|kok:KONIH1_20315|outer membrane pore protein C	GO:0009279//cell outer membrane;GO:0046930//pore complex	GO:0015288//porin activity	GO:0006811//ion transport;GO:0055085//transmembrane transport	gi|446680989|ref|WP_000758335.1|/9.9e-219/outer membrane porin protein C [Salmonella enterica]
A7J12_00335	492	883.316	143.571	-2.62116	Down	9.92017e-39	1.44721e-40	known_mRNA	K01653|1|3.2e-82|309.3|sej:STMUK_0119|acetolactate synthase I/III small subunit [EC:2.2.1.6]	-	GO:0016597//amino acid binding;GO:0003984//acetolactate synthase activity	GO:0009097//isoleucine biosynthetic process;GO:0009099//valine biosynthetic process	gi|446908988|ref|WP_000986244.1|/1.5e-81/acetolactate synthase [Salmonella enterica]
A7J12_07710	666	31.7264	5.13345	-2.62768	Down	2.0439e-06	3.30788e-07	known_mRNA	K13654|1|3.7e-118|429.1|see:SNSL254_A1703|GntR family transcriptional regulator, colanic acid and biofilm gene transcriptional regulator	-	GO:0003700//sequence-specific DNA binding transcription factor activity;GO:0003677//DNA binding	GO:0006355//regulation of transcription, DNA-templated	gi|447042336|ref|WP_001119592.1|/1.7e-117/transcriptional regulator [Salmonella enterica]
A7J12_18680	1014	416.814	67.2632	-2.63152	Down	5.12721e-13	3.47113e-14	known_mRNA	K12372|1|5.4e-193|678.3|send:DT104_36121|dipeptide transport system ATP-binding protein	-	GO:0016887//ATPase activity;GO:0005524//ATP binding	GO:0015833//peptide transport	gi|446025708|ref|WP_000103563.1|/2.5e-192/peptide ABC transporter ATP-binding protein [Salmonella enterica]
A7J12_10440	252	220.094	35.3553	-2.63812	Down	1.94279e-07	2.65711e-08	known_mRNA	K12148|1|1.1e-06|57.4|kin:AB182_07520|biofilm regulator BssS	-	-	-	gi|207857404|ref|YP_002244055.1|/2.4e-40/phage protein [Salmonella enterica subsp. enterica serovar Enteritidis str. P125109]
A7J12_05415	1407	1037.12	165.949	-2.64377	Down	2.40292e-13	1.57748e-14	known_mRNA	K02407|1|4.7e-256|888.3|senq:AU40_06090|flagellar hook-associated protein 2	GO:0005576//extracellular region;GO:0009424//bacterial-type flagellum hook	-	GO:0044781;GO:0007155//cell adhesion	gi|446068961|ref|WP_000146816.1|/2.2e-255/flagellar capping protein [Salmonella enterica]
A7J12_07635	951	51.8178	8.19065	-2.6614	Down	9.1213e-07	1.38888e-07	known_mRNA	K15347|1|8.1e-26|122.9|ses:SARI_01766|secreted effector protein SifA	-	-	-	gi|447045684|ref|WP_001122940.1|/1.4e-181/effector protein SifB [Salmonella enterica]
A7J12_02440	510	617	97.0548	-2.6684	Down	1.17754e-26	3.11361e-28	known_mRNA	K01588|1|3.6e-89|332.4|senq:AU40_02885|5-(carboxyamino)imidazole ribonucleotide mutase [EC:5.4.99.18]	-	GO:0034023;GO:0016829//lyase activity	GO:0006189//'de novo' IMP biosynthetic process	gi|446020881|ref|WP_000098736.1|/1.7e-88/N5-carboxyaminoimidazole ribonucleotide mutase [Salmonella enterica]
A7J12_05540	498	355.668	55.5059	-2.67982	Down	3.69977e-10	3.3938e-11	known_mRNA	K02217|1|7.1e-90|334.7|seno:AU37_05530|ferritin [EC:1.16.3.2]	GO:0005737//cytoplasm	GO:0008199//ferric iron binding;GO:0004322//ferroxidase activity	GO:0006879//cellular iron ion homeostasis;GO:0006826//iron ion transport;GO:0055114//oxidation-reduction process	gi|446843355|ref|WP_000920611.1|/3.3e-89/ferritin [Salmonella enterica]
A7J12_11690	1521	44.6602	6.96277	-2.68126	Down	7.34014e-06	1.33518e-06	known_mRNA	K10542|1|3.4e-268|928.7|ror:RORB6_01585|methyl-galactoside transport system ATP-binding protein [EC:3.6.3.17]	GO:0043190//ATP-binding cassette (ABC) transporter complex	GO:0005354//galactose transmembrane transporter activity;GO:0005524//ATP binding;GO:0015407//monosaccharide-transporting ATPase activity	GO:0034219//carbohydrate transmembrane transport;GO:0015757//galactose transport	gi|446458053|ref|WP_000535907.1|/4.0e-287/D-ribose transporter ATP binding protein [Salmonella enterica]
A7J12_16195	987	201.296	31.0732	-2.69557	Down	0.00236099	0.000757218	known_mRNA	K00124|1|2.5e-38|164.5|dmd:dcmb_137|formate dehydrogenase iron-sulfur subunit	GO:0005737//cytoplasm	GO:0016491//oxidoreductase activity	GO:0055114//oxidation-reduction process	gi|447004465|ref|WP_001081721.1|/6.5e-198/hydrogenase [Salmonella enterica]
A7J12_12360	501	883.701	135.223	-2.70822	Down	6.5405e-20	2.63886e-21	known_mRNA	K00334|1|1.8e-93|346.7|senc:SEET0819_18720|NADH-quinone oxidoreductase subunit E [EC:1.6.5.3]	GO:0016021//integral component of membrane;GO:0045272//plasma membrane respiratory chain complex I	GO:0046872//metal ion binding;GO:0048038//quinone binding;GO:0008137//NADH dehydrogenase (ubiquinone) activity;GO:0051537//2 iron, 2 sulfur cluster binding	GO:0022904//respiratory electron transport chain	gi|446467184|ref|WP_000545038.1|/8.4e-93/NADH dehydrogenase subunit E [Salmonella enterica]
A7J12_10470	360	34.3139	5.17677	-2.72867	Down	1.2814e-06	1.99498e-07	known_mRNA	-	-	-	-	gi|207857409|ref|YP_002244060.1|/1.3e-63/phage protein [Salmonella enterica subsp. enterica serovar Enteritidis str. P125109]
A7J12_08170	2439	476.195	71.788	-2.72974	Down	0.0111053	0.00434643	known_mRNA	K07309|1|0.0e+00|1554.3|sek:SSPA1261|Tat-targeted selenate reductase subunit YnfE [EC:1.97.1.9]	-	GO:0030151//molybdenum ion binding;GO:0051539//4 iron, 4 sulfur cluster binding;GO:0009055//electron carrier activity;GO:0009389//dimethyl sulfoxide reductase activity	GO:0055114//oxidation-reduction process	gi|516035117|ref|WP_017465700.1|/0.0e+00/dimethyl sulfoxide reductase subunit A [Salmonella enterica]
A7J12_09055	855	183.054	27.587	-2.7302	Down	3.95756e-14	2.39059e-15	known_mRNA	K01173|1|3.7e-163|578.9|senl:IY59_09075|endonuclease G, mitochondrial	-	GO:0004519//endonuclease activity;GO:0046872//metal ion binding;GO:0003676//nucleic acid binding	GO:0090305//nucleic acid phosphodiester bond hydrolysis	gi|446966830|ref|WP_001044086.1|/1.7e-162/endonuclease [Salmonella enterica]
A7J12_14570	873	258.348	38.8801	-2.73221	Down	0.000122514	2.87922e-05	known_mRNA	K04652|1|8.2e-166|587.8|set:SEN2697|hydrogenase nickel incorporation protein HypB	-	GO:0003924//GTPase activity;GO:0016151//nickel cation binding	GO:0051604//protein maturation;GO:0006461//protein complex assembly	gi|446259781|ref|WP_000337636.1|/3.8e-165/hydrogenase nickel incorporation protein HypB [Salmonella enterica]
A7J12_13315	627	3237.88	485.65	-2.73706	Down	1.49447e-10	1.29791e-11	known_mRNA	K00761|1|1.9e-108|396.7|ebt:EBL_c10620|uracil phosphoribosyltransferase [EC:2.4.2.9]	GO:0005829//cytosol	GO:0004845//uracil phosphoribosyltransferase activity;GO:0004849//uridine kinase activity;GO:0000287//magnesium ion binding;GO:0005525//GTP binding	GO:0044206//UMP salvage;GO:0006223//uracil salvage	gi|446628862|ref|WP_000706208.1|/8.6e-111/uracil phosphoribosyltransferase [Salmonella enterica]
A7J12_14685	483	41.1555	6.16524	-2.73886	Down	4.31745e-07	6.29853e-08	known_mRNA	K18377|1|1.9e-15|87.4|xcp:XCR_1494|lysozyme-related protein Hpa2	-	-	GO:0009405//pathogenesis	gi|446481075|ref|WP_000558929.1|/1.9e-86/invasion protein IagB [Salmonella enterica]
A7J12_08675	435	50.4018	7.5486	-2.73919	Down	6.72397e-07	9.99323e-08	known_mRNA	-	-	GO:0005515//protein binding	GO:0006950//response to stress	gi|446902707|ref|WP_000979963.1|/3.0e-78/type III secretion system chaperone protein SscB [Salmonella enterica]
A7J12_05435	720	327.292	48.9336	-2.74168	Down	3.1849e-09	3.30324e-10	known_mRNA	K02405|1|1.7e-129|466.8|senn:SN31241_30540|RNA polymerase sigma factor for flagellar operon FliA	GO:0005737//cytoplasm	GO:0003899//DNA-directed RNA polymerase activity;GO:0003677//DNA binding;GO:0005515//protein binding;GO:0016987//sigma factor activity;GO:0003700//sequence-specific DNA binding transcription factor activity	GO:0009405//pathogenesis;GO:0006355//regulation of transcription, DNA-templated;GO:0030435//sporulation resulting in formation of a cellular spore;GO:0001123	gi|599921421|gb|EYI32524.1|/3.6e-129/flagellar biosynthesis sigma factor, partial [Salmonella enterica subsp. enterica serovar Heidelberg str. 41567]
A7J12_19700	1185	76.8509	11.4529	-2.74635	Down	2.0573e-05	4.07989e-06	known_mRNA	K03532|1|5.6e-234|814.7|senq:AU40_20950|trimethylamine-N-oxide reductase (cytochrome c), cytochrome c-type subunit TorC	GO:0016021//integral component of membrane;GO:0009276//Gram-negative-bacterium-type cell wall	GO:0009055//electron carrier activity;GO:0005506//iron ion binding;GO:0020037//heme binding	GO:0009061//anaerobic respiration	gi|447152998|ref|WP_001230254.1|/2.6e-233/trimethylamine N-oxide reductase cytochrome C subunit [Salmonella enterica]
A7J12_02215	645	3355.89	498.072	-2.75227	Down	5.14518e-25	1.4543e-26	known_mRNA	K00939|1|5.8e-116|421.8|senl:IY59_02440|adenylate kinase [EC:2.7.4.3]	GO:0043231//intracellular membrane-bounded organelle;GO:0005737//cytoplasm	GO:0004017//adenylate kinase activity;GO:0017137//Rab GTPase binding;GO:0005524//ATP binding	GO:0046939//nucleotide phosphorylation;GO:0045055//regulated secretory pathway;GO:0044209//AMP salvage	gi|447142981|ref|WP_001220237.1|/2.6e-115/adenylate kinase [Salmonella enterica]
A7J12_09105	1392	12586.6	1865.97	-2.75389	Down	2.66842e-14	1.58755e-15	known_mRNA	K06956|1|1.0e-239|833.9|kor:AWR26_14815|uncharacterized protein	GO:0016021//integral component of membrane	GO:0015293//symporter activity	GO:0055085//transmembrane transport	gi|446933398|ref|WP_001010654.1|/1.3e-252/L-cystine transporter tcyP [Salmonella enterica]
A7J12_07810	588	135.18	19.9996	-2.75684	Down	0.000140808	3.36374e-05	known_mRNA	K08348|1|2.1e-109|399.8|seg:SG1557|formate dehydrogenase-N, alpha subunit [EC:1.1.5.6]	-	GO:0043546//molybdopterin cofactor binding;GO:0030151//molybdenum ion binding;GO:0051539//4 iron, 4 sulfur cluster binding;GO:0009055//electron carrier activity;GO:0008863//formate dehydrogenase (NAD+) activity;GO:0047111	GO:0045333//cellular respiration	gi|501537657|ref|WP_012543367.1|/9.8e-109/formate dehydrogenase subunit alpha [Salmonella enterica]
A7J12_01030	654	748.476	109.889	-2.76791	Down	1.28135e-25	3.47573e-27	known_mRNA	K02072|1|1.1e-114|417.5|seeb:SEEB0189_018075|D-methionine transport system permease protein	-	-	-	gi|447210230|ref|WP_001287486.1|/5.1e-114/methionine ABC transporter permease [Salmonella enterica]
A7J12_11040	1359	4576.97	671.307	-2.76935	Down	1.66319e-29	3.94284e-31	known_mRNA	K14052|1|1.2e-171|607.8|smaf:D781_1893|putrescine importer	GO:0016021//integral component of membrane	GO:0015171//amino acid transmembrane transporter activity	GO:0003333//amino acid transmembrane transport	gi|696400173|ref|WP_032972247.1|/1.3e-236/putrescine/spermidine ABC transporter [Cronobacter malonaticus]
A7J12_15885	1155	23295.6	3389.16	-2.78105	Down	1.40898e-37	2.15185e-39	known_mRNA	K00789|1|1.5e-220|770.0|sei:SPC_3155|S-adenosylmethionine synthetase [EC:2.5.1.6]	GO:0005829//cytosol	GO:0004478//methionine adenosyltransferase activity;GO:0005524//ATP binding;GO:0000287//magnesium ion binding	GO:0006556//S-adenosylmethionine biosynthetic process;GO:0006730//one-carbon metabolic process	gi|446984884|ref|WP_001062140.1|/7.1e-220/S-adenosylmethionine synthetase [Salmonella enterica]
A7J12_12350	2727	10524.1	1531	-2.78115	Down	3.73555e-35	6.38629e-37	known_mRNA	K00336|1|0.0e+00|1765.0|ecv:APECO1_4282|NADH-quinone oxidoreductase subunit G [EC:1.6.5.3]	GO:0016020//membrane	GO:0008137//NADH dehydrogenase (ubiquinone) activity;GO:0009055//electron carrier activity;GO:0051539//4 iron, 4 sulfur cluster binding;GO:0030151//molybdenum ion binding	GO:0042773//ATP synthesis coupled electron transport	gi|502671018|ref|WP_012906847.1|/0.0e+00/NADH dehydrogenase subunit G [Citrobacter rodentium]
A7J12_06075	915	103.427	15.0269	-2.78299	Down	1.91729e-14	1.12319e-15	known_mRNA	K07790|1|1.6e-132|477.2|spe:Spro_2047|putative membrane protein PagO	GO:0016021//integral component of membrane;GO:0005886//plasma membrane	-	-	gi|447156189|ref|WP_001233445.1|/3.2e-167/drug/metabolite transporter DMT permease [Salmonella enterica]
A7J12_01025	816	8209.29	1169.67	-2.81115	Down	1.13175e-22	3.89548e-24	known_mRNA	K02073|1|2.9e-149|532.7|seeb:SEEB0189_018080|D-methionine transport system substrate-binding protein	-	-	-	gi|446796959|ref|WP_000874215.1|/1.3e-148/methionine ABC transporter substrate-binding protein [Salmonella enterica]
A7J12_07455	762	276.578	39.319	-2.81439	Down	1.1053e-26	2.84702e-28	known_mRNA	K02030|1|2.5e-142|509.6|seg:SG1486|polar amino acid transport system substrate-binding protein	-	-	-	gi|446872118|ref|WP_000949374.1|/1.1e-141/amino acid-binding protein [Salmonella enterica]
A7J12_19405	681	2808.61	396.702	-2.82373	Down	1.05799e-49	1.06113e-51	known_mRNA	-	-	GO:0016787//hydrolase activity	GO:0008152//metabolic process	gi|446028609|ref|WP_000106464.1|/1.1e-122/nicotinamidase [Salmonella enterica]
A7J12_02895	1386	84.1323	11.8812	-2.82399	Down	0.00105293	0.000305294	known_mRNA	K03326|1|7.7e-235|817.8|kpt:VK055_1878|C4-dicarboxylate transporter, DcuC family	GO:0016021//integral component of membrane	GO:0015556//C4-dicarboxylate transmembrane transporter activity	GO:0015740//C4-dicarboxylate transport	gi|486151258|ref|WP_001518344.1|/1.6e-250/C4-dicarboxylate ABC transporter [Salmonella enterica]
A7J12_05620	1662	221.446	31.2376	-2.8256	Down	2.32932e-22	8.12367e-24	known_mRNA	K05875|1|1.8e-286|989.6|ses:SARI_01027|methyl-accepting chemotaxis protein II, aspartate sensor receptor	GO:0016021//integral component of membrane	GO:0004888//transmembrane signaling receptor activity	GO:0007165//signal transduction;GO:0006935//chemotaxis	gi|446405426|ref|WP_000483281.1|/4.0e-301/methyl-accepting chemotaxis protein [Salmonella enterica]
A7J12_14760	1011	113.553	15.941	-2.83255	Down	1.17181e-06	1.81901e-07	known_mRNA	-	-	-	-	gi|446425251|ref|WP_000503106.1|/3.9e-190/antigen presentation protein SpaN [Salmonella enterica]
A7J12_19425	696	35.3646	4.95585	-2.8351	Down	5.4315e-06	9.57044e-07	known_mRNA	K07507|1|3.3e-125|452.6|senl:IY59_18945|putative Mg2+ transporter-C (MgtC) family protein	GO:0016021//integral component of membrane;GO:0005886//plasma membrane	GO:0016758//transferase activity, transferring hexosyl groups;GO:0005515//protein binding	GO:0008152//metabolic process;GO:0009405//pathogenesis	gi|446314845|ref|WP_000392700.1|/1.5e-124/magnesium transporter [Salmonella enterica]
A7J12_12345	978	1987.57	273.308	-2.86241	Down	6.91231e-24	2.12711e-25	known_mRNA	K00337|1|1.7e-172|610.1|mmk:MU9_2552|NADH-quinone oxidoreductase subunit H [EC:1.6.5.3]	GO:0016021//integral component of membrane;GO:0005634//nucleus;GO:0005886//plasma membrane	GO:0048038//quinone binding;GO:0008137//NADH dehydrogenase (ubiquinone) activity;GO:0043565//sequence-specific DNA binding	GO:0055114//oxidation-reduction process;GO:0006355//regulation of transcription, DNA-templated	gi|446040660|ref|WP_000118515.1|/9.7e-186/MULTISPECIES: NADH:ubiquinone oxidoreductase subunit H [Salmonella]
A7J12_12230	900	573.758	78.7222	-2.8656	Down	4.02393e-23	1.32082e-24	known_mRNA	K13014|1|2.1e-164|583.2|sbg:SBG_2089|undecaprenyl phosphate-alpha-L-ara4FN deformylase [EC:3.5.1.-]	-	GO:0016811//hydrolase activity, acting on carbon-nitrogen (but not peptide) bonds, in linear amides;GO:0046872//metal ion binding	GO:0009103//lipopolysaccharide biosynthetic process;GO:0036108;GO:0009245//lipid A biosynthetic process;GO:0046677//response to antibiotic	gi|446091911|ref|WP_000169766.1|/2.2e-176/4-deoxy-4-formamido-L-arabinose-phospho-UDP deformylase [Salmonella enterica]
A7J12_14750	675	52.7032	7.19162	-2.8735	Down	5.45789e-08	6.64352e-09	known_mRNA	K03226|1|1.4e-120|437.2|senj:CFSAN001992_19075|type III secretion protein R	GO:0016021//integral component of membrane;GO:0005886//plasma membrane	-	GO:0009306//protein secretion;GO:0009405//pathogenesis	gi|446448161|ref|WP_000526016.1|/6.4e-120/type III secretion system protein [Salmonella enterica]
A7J12_18510	1272	1370.97	186.819	-2.87549	Down	2.91586e-51	2.45924e-53	known_mRNA	K09474|1|3.0e-15|88.2|bfn:OI25_5042|acid phosphatase (class A) [EC:3.1.3.2]	-	-	-	gi|487661695|ref|WP_001751755.1|/1.9e-242/PAP2 family protein [Salmonella enterica]
A7J12_11495	534	32.1545	4.36847	-2.87982	Down	1.34858e-05	2.58834e-06	known_mRNA	K07345|1|9.0e-06|55.5|xbv:XBW1_2617|major type 1 subunit fimbrin (pilin)	GO:0009289//pilus	-	GO:0007155//cell adhesion	gi|446753434|ref|WP_000830690.1|/2.4e-93/fimbrial protein [Salmonella enterica]
A7J12_20920	990	2018.21	271.774	-2.8926	Down	7.80547e-10	7.49055e-11	known_mRNA	K02048|1|3.5e-189|665.6|spt:SPA3906|sulfate transport system substrate-binding protein	GO:0030288//outer membrane-bounded periplasmic space	GO:0015419//sulfate transmembrane-transporting ATPase activity;GO:0008271//secondary active sulfate transmembrane transporter activity	GO:1902358//sulfate transmembrane transport	gi|446681369|ref|WP_000758715.1|/4.7e-188/sulfate transporter subunit [Salmonella enterica]
A7J12_12435	1521	512.442	68.9208	-2.89438	Down	0.00455568	0.00157014	known_mRNA	K02106|1|2.2e-09|68.9|serj:SGUI_0690|short-chain fatty acids transporter	GO:0016021//integral component of membrane	GO:0005215//transporter activity	GO:0098656//anion transmembrane transport	gi|446040077|ref|WP_000117932.1|/8.8e-287/membrane protein [Salmonella enterica]
A7J12_14755	912	118.476	15.9285	-2.89491	Down	2.07315e-11	1.63981e-12	known_mRNA	K03225|1|1.0e-174|617.5|sena:AU38_13875|type III secretion protein Q	-	-	GO:0030254//protein secretion by the type III secretion system;GO:0009405//pathogenesis	gi|445980875|ref|WP_000058730.1|/4.6e-174/type III secretion system protein SpaO [Salmonella enterica]
A7J12_03545	846	54.7966	7.33836	-2.90056	Down	3.60609e-07	5.14568e-08	known_mRNA	K01677|1|2.8e-163|579.3|senl:IY59_03735|fumarate hydratase subunit alpha [EC:4.2.1.2]	-	GO:0004333//fumarate hydratase activity;GO:0008730	-	gi|446008979|ref|WP_000086834.1|/1.3e-162/fumarate hydratase [Salmonella enterica]
A7J12_04445	618	63.2011	8.40811	-2.9101	Down	0.00183907	0.000568883	known_mRNA	K07307|1|2.9e-125|452.6|sef:UMN798_1003|anaerobic dimethyl sulfoxide reductase subunit B (DMSO reductase iron- sulfur subunit)	-	-	-	gi|446135214|ref|WP_000213069.1|/1.3e-124/dimethyl sulfoxide reductase subunit B [Salmonella enterica]
A7J12_14790	1689	329.199	43.7715	-2.91089	Down	1.53772e-11	1.19526e-12	known_mRNA	K03219|1|0.0e+00|1099.7|seen:SE451236_20585|type III secretion protein C	GO:0009279//cell outer membrane	GO:0008565//protein transporter activity	GO:0009306//protein secretion;GO:0009405//pathogenesis	gi|446770857|ref|WP_000848113.1|/0.0e+00/type III secretion system outer membrane pore InvG [Salmonella enterica]
[truncated: 138 more rows]

## Sheet: 0H-VS-12H
GeneID	Length	S10978-0H-Expression	S10978-12H-Expression	log2FoldChange(S10978-12H/S10978-0H)	Up-Down-Regulation(S10978-12H/S10978-0H)	Padj	Pvalue	type	KEGG Orthology	GO Component	GO Function	GO Process	Blast nr
[truncated: 1,312 more rows]

[truncated: 1 more sheets: 0H-VS-24H]
