# Supplementary material for: Transcriptional Sequencing Uncovers Survival Mechanisms of Salmonella enterica Serovar Enteritidis in Antibacterial Egg White
Source: mSphere. 2019 Feb 13;4(1):e00700-18. doi: 10.1128/mSphere.00700-18 (PMC6374596; doi:10.1128/mSphere.00700-18)
Supplement: DATA SET S2 [file mSphere.00700-18-sd002.xlsx]

## Sheet: Sheet1
Data set S2 DNA repair and SOS response
			log2(fold change)			FPKM
	Gene ID	Name	6h	12h	24h	0h	6h	12h	24h	KO	Reference	Function
Mismatch repair	A7J12_17950	dam	0.190323	-0.117927	-1.12736	678.685	774.393	636.134	315.358	K06223		DNA adenine methylase [EC:2.1.1.72]
	A7J12_02190	dnaX	1.09977	1.07341	1.00209	1576.32	3378.38	3374.38	3215.95	K02343		DNA polymerase III subunit gamma/tau [EC:2.7.7.7]
	A7J12_22920	holC	-0.37429	-0.664461	-1.26649	387.137	298.67	248.552	163.888	K02339		DNA polymerase III subunit chi [EC:2.7.7.7]
	A7J12_23385	holD	-0.746696	-1.56768	-2.33572	124.44	74.1621	42.7436	24.6825	K02344		DNA polymerase III subunit psi [EC:2.7.7.7]
	A7J12_05850	holE	-0.662545	-1.39648	-1.13284	48.0476	30.3547	18.4806	22.2443	K02345		DNA polymerase III subunit theta [EC:2.7.7.7]
	A7J12_22400	mutL	1.66074	1.70783	1.44821	880.636	2784.39	2924.01	2443.41	K03572		DNA mismatch repair protein MutL
	A7J12_15605	recJ	3.16319	3.20878	2.9389	94.1185	843.123	807.344	538.334	K07462		single-stranded-DNA-specific exonuclease [EC:3.1.-.-]
	A7J12_20335	uvrD	1.27026	1.52191	0.986115	1158.78	2795.03	3392.9	2336.23	K03657		DNA helicase II / ATP-dependent DNA helicase PcrA [EC:3.6.4.12]
	A7J12_13380	xseA	0.974627	0.898258	0.888927	741.698	1457.53	1408.01	1399.27	K03601		exodeoxyribonuclease VII large subunit [EC:3.1.11.6]
Base excision repair	A7J12_15605	recJ	3.16319	3.20878	2.9389	94.1185	843.123	807.344	538.334	K07462		single-stranded-DNA-specific exonuclease [EC:3.1.-.-]
	A7J12_11345	alkA	1.61875	1.38493	1.4595	32.4607	99.6894	85.9625	90.6508	K01247		DNA-3-methyladenine glycosylase II [EC:3.2.2.21]
	A7J12_19290	ligB	1.16447	1.49496	1.5347	34.994	78.4392	101.133	103.689	K01972		DNA ligase (NAD+) [EC:6.5.1.2]
Homologous recombination	A7J12_02190	dnaX	1.09977	1.07341	1.00209	1576.32	3378.38	3374.38	3215.95	K02343		DNA polymerase III subunit gamma/tau [EC:2.7.7.7]
	A7J12_05730	ruvC	-1.01933	-1.46077	-1.91124	1173.91	579.145	433.804	316.74	K01159		crossover junction endodeoxyribonuclease RuvC [EC:3.1.22.4]
	A7J12_05850	holE	-0.662545	-1.39648	-1.13284	48.0476	30.3547	18.4806	22.2443	K02345		DNA polymerase III subunit theta [EC:2.7.7.7]
	A7J12_15605	recJ	3.16319	3.20878	2.9389	94.1185	843.123	807.344	538.334	K07462		single-stranded-DNA-specific exonuclease [EC:3.1.-.-]
	A7J12_22570	priB	-0.410419	-0.96767	-1.11331	2108.49	1586.44	1096	987.351	K02686		primosomal replication protein N
	A7J12_22920	holC	-0.37429	-0.664461	-1.26649	387.137	298.67	248.552	163.888	K02339		DNA polymerase III subunit chi [EC:2.7.7.7]
	A7J12_23385	holD	-0.746696	-1.56768	-2.33572	124.44	74.1621	42.7436	24.6825	K02344		DNA polymerase III subunit psi [EC:2.7.7.7]
	A7J12_05750	ruvB	1.0834	1.43126	1.45786	303.865	643.897	835.563	851.019	K03551		holliday junction DNA helicase RuvB [EC:3.6.4.12]
	A7J12_14430	recA	1.52749	2.26677	1.57079	2973.97	8573.48	14580.7	8993.45	K03553		recombination protein RecA
	A7J12_05745	ruvA	0.626558	0.95499	0.918608	271.543	419.23	536.129	523.842	K03550		holliday junction DNA helicase RuvA [EC:3.6.4.12]
Direct reversal	A7J12_03320	phrB	1.28939	1.4194	1.68982	110.305	269.611	300.308	363.085	K01669	(1)	deoxyribodipyrimidine photo-lyase [EC:4.1.99.3]
Nucleotide excision repair	A7J12_09165	cho	1.77709	2.48642	2.16815	139.433	477.885	795.59	639.932	K05984	(2)	excinuclease Cho [EC:3.1.25.-]
	A7J12_21845	uvrA	1.12993	1.60223	1.04977	1083.25	2370.66	3364.58	2278.69	K03701		excinuclease ABC subunit A
	A7J12_03735	uvrB	1.4474	2.01591	1.96014	747.948	2039.77	3093.23	2965.55	K03702		excinuclease ABC subunit B
	A7J12_05485	uvrC	1.1396	1.40513	1.59449	652.156	1436.83	1758.38	2007.35	K03703		excinuclease ABC subunit C
	A7J12_20335	uvrD	1.27026	1.52191	0.986115	1158.78	2795.03	3392.9	2336.23	K03657		DNA helicase II / ATP-dependent DNA helicase PcrA [EC:3.6.4.12]
other SOS response genes involved in DNA repair	A7J12_00225	polB	1.68192	2.42517	2.00284	114.186	366.372	632.496	466.166	K02336	(3)	DNA polymerase II [EC:2.7.7.7]
	A7J12_01290	dinB	2.18572	2.99482	2.75121	111.185	505.84	913.201	764.791	K02346	(4)	DNA polymerase IV [EC:2.7.7.7]
	A7J12_03855	dinG	2.44466	2.69137	2.15376	303.132	1650.24	1989.15	1372.86	K03722	(5)	ATP-dependent helicase DinG
	A7J12_10995	sbmC	0.1523	1.3751	0.455419	342.315	380.428	909.934	478.869	K07470	(6)	DNA gyrase inhibitor
	A7J12_14010	recN	2.73258	3.7552	3.1926	260.395	1730.69	3601.47	2424.31	K03631		DNA repair protein RecN (Recombination protein N)
	A7J12_14425	recX	1.47521	1.97437	1.36341	19.0465	52.954	77.3659	49.6595	K03565		regulatory protein
	A7J12_20430	yigN	1.1885	1.50733	0.939005	168.202	383.36	487.78	328.188	K09760	(7)	DNA recombination protein RmuC
	A7J12_21755	lexA	2.18287	2.63577	2.10628	478.855	2174.27	3060	2097.55	K01356		repressor LexA [EC:3.4.21.88]
	A7J12_24140	samB	2.61897	3.94382	3.48719	65.0897	399.852	1061.71	743.152	K03502	(8)	DNA polymerase V
	A7J12_24145	samA	2.119	3.36893	3.02366	59.9472	260.406	647.005	496.59	K03503	(8)	DNA polymerase V [EC:3.4.21.-]
	A7J12_01090	yafD	2.05316	2.26108	2.4685	447.315	1856.42	2173.59	2534.76	-
other genes involved in DNA replication and repair	A7J12_02095	ybaZ	1.54284	1.50883	1.60088	71.5342	208.428	207.23	220.975	K07443	(9)	DNA base-flipping protein
	A7J12_04425	ycaJ	1.50379	1.1546	0.505746	964.933	2736.41	2183.35	1392.25	K07478	(10)	putative ATPase
	A7J12_05265	vsr	0.908959	0.803839	1.10911	59.2537	111.26	105.037	130.337	K07458	(11)	DNA mismatch endonuclease, patch repair protein [EC:3.1.-.-]
	A7J12_14990	cas2/ygbF	1.16504	1.30873	1.56017	11.441	25.6552	28.8059	34.3696	K09951	(12)	CRISPR-associated protein Cas2
	A7J12_14995	cas1	1.28444	1.25581	1.31104	75.5811	184.106	183.469	190.673	K15342	(12)	CRISP-associated protein Cas1
	A7J12_16990	obgE	0.885523	1.12671	1.17487	493.645	911.977	1103.9	1141.29	K03979	(13)	GTPase [EC:3.6.5.-]
	A7J12_23315	dnaC	1.074	1.06873	0.932957	183.661	386.654	392.15	356.31	K02315		DNA replication protein DnaC
	A7J12_23420	yjjV	0.906782	1.10162	1.35179	103.725	194.469	227.367	271.355	K03424		TatD DNase family protein [EC:3.1.21.-]
other lexA regulated genes	A7J12_05480	uvrY	0.559355	0.902985	1.4199	608.184	896.227	1158.19	1661.4	K07689		two-component system, NarL family, invasion response regulator UvrY
	A7J12_05820	yebG	2.00476	3.15587	2.59774	65.4685	262.739	602.014	400.487	K09918		uncharacterized protein
	A7J12_09100	ydjM	1.63217	1.80949	1.57543	17.151	53.1646	61.1351	51.9232	K07038	(14)	inner membrane protein
	A7J12_16530	rpsU	-1.38852	-1.66374	-2.22622	1575.78	601.881	504.184	342.919	K02970		small subunit ribosomal protein S21
	A7J12_18120	yafQ	1.07093	1.88709	2.08786	49.144	103.241	186.951	217.089	K19157	(15)	mRNA interferase YafQ [EC:3.1.-.-]
	A7J12_18125	dinJ	1.06827	1.72791	2.12065	82.2326	172.435	281.326	374.425	K07473	(15)	DNA-damage-inducible protein J
	A7J12_21760	dinF	2.2573	2.87519	2.21996	84.5874	404.408	639.141	402.288	K03327	(15)	multidrug resistance protein, MATE family
Reference
1. Sancar A. 2004. Photolyase and cryptochrome blue-light photoreceptors. Adv Protein Chem 69:73–100.
2. Moolenaar GF, van Rossum-Fikkert S, van Kesteren M, Goosen N. 2002. Cho, a second endonuclease involved in Escherichia coli nucleotide excision repair. Proc Natl Acad Sci U S A 99:1467–1472.
3. Pham P, Rangarajan S, Woodgate R, Goodman MF. 2001. Roles of DNA polymerases V and II in SOS-induced error-prone and error-free repair in Escherichia coli. Proc Natl Acad Sci U S A 98:8350–8354.
4. Michel B. 2005. After 30 years of study, the bacterial SOS response still surprises us. PLoS Biol 3:1174–1176.
5. Voloshin ON, Camerini-Otero RD. 2007. The DinG protein from Escherichia coli is a structure-specific helicase. J Biol Chem 282:18437–18447.
6. Chatterji M, Sengupta S, Nagaraja V. 2003. Chromosomally encoded gyrase inhibitor GyrI protects Escherichia coli against DNA-damaging agents. Arch Microbiol 180:339–346.
7. Van Dyk TK, DeRose EJ, Gonye GE. 2001. LuxArray, a high-density, genomewide transcription analysis of Escherichia coli using bioluminescent reporter strains. J Bacteriol 183:5496–5505.
8. Nohmi T, Yamada M, Watanabe M, Murayama SY, Sofuni T. 1992. Roles of Salmonella typhimurium umuDC and samAB in UV mutagenesis and UV sensitivity. J Bacteriol 174:6948–6955.
9. Chen C-S, Korobkova E, Chen H, Zhu J, Jian X, Tao S-C, He C, Zhu H. 2008. A proteome chip approach reveals new DNA damage recognition activities in Escherichia coli. Nat Methods 5:69–74.
10. Barre FX, Soballe B, Michel B, Aroyo M, Robertson M, Sherratt D. 2001. Circles: the replication-recombination-chromosome segregation connection. Proc Natl Acad Sci U S A 98:8189–8195.
11. Hennecke F, Kolmar H, Brundl K, Fritz HJ. 1991. The vsr gene product of E. coli K-12 is a strand- and sequence-specific DNA mismatch endonuclease. Nature 353:776–778.
12. Babu M, Beloglazova N, Flick R, Graham C, Skarina T, Nocek B, Gagarinova A, Pogoutse O, Brown G, Binkowski A, Phanse S, Joachimiak A, Koonin E V, Savchenko A, Emili A, Greenblatt J, Edwards AM, 7. Yakunin AF. 2011. A dual function of the CRISPR-Cas system in bacterial antivirus immunity and DNA repair. Mol Microbiol 79:484–502.
13. Kint CI, Verstraeten N, Wens I, Liebens VR, Hofkens J, Versees W, Fauvart M, Michiels J. 2012. The Escherichia coli GTPase ObgE modulates hydroxyl radical levels in response to DNA replication fork arrest. FEBS J 279:3692–3704.
14. Fernandez De Henestrosa AR, Ogi T, Aoyagi S, Chafin D, Hayes JJ, Ohmori H, Woodgate R. 2000. Identification of additional genes belonging to the LexA regulon in Escherichia coli. Mol Microbiol 35:1560–1572.
15. Rodriguez-Beltran J, Rodriguez-Rojas A, Guelfo JR, Couce A, Blazquez J. 2012. The Escherichia coli SOS gene dinF protects against oxidative stress and bile salts. PLoS One 7:e34791.
