# Supplementary material for: Transcriptional Sequencing Uncovers Survival Mechanisms of Salmonella enterica Serovar Enteritidis in Antibacterial Egg White
Source: mSphere. 2019 Feb 13;4(1):e00700-18. doi: 10.1128/mSphere.00700-18 (PMC6374596; doi:10.1128/mSphere.00700-18)
Supplement: DATA SET S3 [file mSphere.00700-18-sd003.xlsx]

## Sheet: Sheet1
Data set S3 Alkaline pH stress adaption
		log2(fold change)			FPKM
Gene ID	Name	6h	12h	24h	0h	6h	12h	24h	KO	Reference	Function
A7J12_06280	sdaA	2.86874	2.57405	1.87382	286.216	2090.6	1730.85	1071.83	K01752		L-serine dehydratase [EC:4.3.1.17]
A7J12_06385	nhaB	-9.40006	-9.52745	-9.69588	588.58	0.871175	0.811361	0.722682	K03314		Na+:H+ antiporter, NhaB family
A7J12_06400	dadA	3.47208	3.39842	3.51608	117.241	1301.01	1272.73	1385.38	K00285		D-amino-acid dehydrogenase [EC:1.4.5.1]
A7J12_06410	nhaP2/cvrA	1.42188	1.30666	1.28545	520.735	1395.23	1310.47	1292.31	K11105	(1)	cell volume regulation protein A
A7J12_06440	gdhA	4.68869	4.10133	3.76597	65.5407	1690.24	1157.63	900.722	K00261		glutamate dehydrogenase (NAD(P)+) [EC:1.4.1.3]
A7J12_06570	chaA	2.25945	1.48008	0.336576	253.47	1213.63	712.109	313.599	K07300	(2)	Ca2+:H+ antiporter
A7J12_12310	nuoN	-3.9739	-4.20665	-4.16804	4292.46	273.177	236.595	242.943	K00343		NADH-quinone oxidoreductase subunit N [EC:1.6.5.3]
A7J12_12315	nuoM	-3.84011	-4.15129	-4.25097	3036.98	212.058	173.948	162.299	K00342		NADH-quinone oxidoreductase subunit M [EC:1.6.5.3]
A7J12_12325	nuoL	-3.17774	-3.66429	-3.43045	4056.44	448.28	325.664	382.645	K00341		NADH-quinone oxidoreductase subunit L [EC:1.6.5.3]
A7J12_12330	nuoK	-3.13884	-4.23437	-3.47876	256.649	29.1377	13.8933	23.324	K00340		NADH-quinone oxidoreductase subunit K [EC:1.6.5.3]
A7J12_12335	nuoJ	-3.18128	-4.12526	-3.58906	833.208	91.8527	48.6498	70.2949	K00339		NADH-quinone oxidoreductase subunit J [EC:1.6.5.3]
A7J12_12340	nuoI	-3.11404	-4.07507	-4.12832	1103.64	127.47	66.682	64.0913	K00338		NADH-quinone oxidoreductase subunit I [EC:1.6.5.3]
A7J12_12345	nuoH	-2.86241	-3.71521	-3.76883	1987.57	273.308	154.084	147.958	K00337		NADH-quinone oxidoreductase subunit H [EC:1.6.5.3]
A7J12_12350	nuoG	-2.78115	-3.45331	-3.57728	10524.1	1531	978.134	893.222	K00336		NADH-quinone oxidoreductase subunit G [EC:1.6.5.3]
A7J12_12355	nuoF	-2.45821	-2.85977	-2.70504	2747.95	500.052	384.917	424.841	K00335		NADH-quinone oxidoreductase subunit F [EC:1.6.5.3]
A7J12_12360	nuoE	-2.70822	-3.07161	-2.7394	883.701	135.223	106.869	133.42	K00334		NADH-quinone oxidoreductase subunit E [EC:1.6.5.3]
A7J12_12365	nuoC	-2.26874	-2.65552	-2.27756	3136.23	650.8	506.214	653.934	K13378		NADH-quinone oxidoreductase subunit C/D [EC:1.6.5.3]
A7J12_12370	nuoB	-2.03969	-2.40477	-2.02255	1696.96	412.73	326.195	424.541	K00331		NADH-quinone oxidoreductase subunit B [EC:1.6.5.3]
A7J12_12375	nuoA	-1.99953	-2.19701	-1.97468	1444.75	361.304	320.744	373.316	K00330		NADH-quinone oxidoreductase subunit A [EC:1.6.5.3]
A7J12_16625	yqjA	1.71916	1.14043	0.699911	155.805	512.98	341.815	250.635	K03975	(3)	membrane-associated protein
A7J12_17820	kefB	1.48975	1.793	1.50016	318.418	894.246	1133.34	920.118	K11747	(4)	glutathione-regulated potassium-efflux system protein KefB
A7J12_17825	kefG	1.55225	1.84926	1.51584	81.9841	240.439	307.404	239.139	K11748	(4)	glutathione-regulated potassium-efflux system ancillary protein KefG
A7J12_19120	tdh	1.82246	1.43276	0.733097	838.047	2964.03	2295.46	1406.12	K00060		threonine 3-dehydrogenase [EC:1.1.1.103]
A7J12_20905	cpxP	5.84971	5.47098	4.90151	75.7063	4365.87	3489.7	2296.64	K06006		periplasmic protein CpxP
A7J12_23790	nhaA	3.36067	2.65804	1.59483	578.515	5942.61	3797.82	1777.8	K03313	(5)	Na+:H+ antiporter, NhaA family
A7J12_23795	nhaR	3.18443	2.53132	1.61495	303.312	2757.39	1827.2	946.27	K03717		LysR family transcriptional regulator, transcriptional activator of nhaA
A7J12_00630	yadF	1896.11	3884.9	4773.55	4417.22	1.03484	1.29613	1.18594	K01673		carbonic anhydrase [EC:4.2.1.1]
A7J12_12425	ackA	8179.97	6297.67	6459.87	5150.81	-0.377276	-0.363074	-0.689647	K00925		acetate kinase [EC:2.7.2.1]
A7J12_12430	pta	4753.3	6504.81	6949.68	5615.84	0.452579	0.523581	0.221789	K13788		phosphate acetyltransferase [EC:2.3.1.8]
Reference
1. Verkhovskaya ML, Barquera B, Wikstrom M. 2001. Deletion of one of two Escherichia coli genes encoding putative Na+/H+ exchangers (ycgO) perturbs cytoplasmic alkali cation balance at low osmolarity. Microbiology 147:3005–3013.
2. Ohyama T, Igarashi K, Kobayashi H. 1994. Physiological role of the chaA gene in sodium and calcium circulations at a high pH in Escherichia coli. J Bacteriol 176:4311–4315.
3. Kumar S, Doerrler WT. 2015. Escherichia coli YqjA , a member of the conserved DedA / Tvp38 membrane protein family , is a putative osmosensing transporter required for growth at alkaline pH. J Bacteriol 197:2292–2300.
4. Ferguson GP, Nikolaev Y, Laggan DMC, Maclean M, Booth IR. 1997. Survival during exposure to the electrophilic reagent N -ethylmaleimide in Escherichia coli : role of KefB and KefC potassium channels. J Bacteriol 179:1007–1012.
5. Taglicht D, Padan E, Schuldiner S. 1991. Overproduction and purification of a functional Na+/H+ antiporter coded by nhaA (ant) from Escherichia coli. J Biol Chem 266:11289–11294.
