# Supplementary material for: Transcriptional Sequencing Uncovers Survival Mechanisms of Salmonella enterica Serovar Enteritidis in Antibacterial Egg White
Source: mSphere. 2019 Feb 13;4(1):e00700-18. doi: 10.1128/mSphere.00700-18 (PMC6374596; doi:10.1128/mSphere.00700-18)
Supplement: DATA SET S4 [file mSphere.00700-18-sd004.xlsx]

## Sheet: Sheet1
Data set S4 Osmotic stress response
		log2(fold change)			FPKM
Gene ID	Name	6h	12h	24h	0h	6h	12h	24h	KO	Function
A7J12_18040	envZ	1.26765	0.949448	0.0574779	1624.71	3911.8	3192.2	1718.08	K07638	two-component system, OmpR family, osmolarity sensor histidine kinase EnvZ [EC:2.7.13.3]
A7J12_16885	nlpI	2.41129	2.51375	2.62393	2665.94	14181.4	15494.7	16802.9	K05803	lipoprotein NlpI
A7J12_06950	osmB	3.47382	2.42299	2.14352	26.6574	296.17	139.58	110.659	K04062	osmotically inducible lipoprotein OsmB
A7J12_09155	osmE	-0.897808	-1.20939	-0.606116	585.322	314.143	257.281	392.115	K04064	osmotically inducible lipoprotein OsmE
A7J12_23405	osmY	0.943109	1.29722	1.0661	619.843	1191.75	1575.72	1325.79	K04065	hyperosmotically inducible periplasmic protein
A7J12_05575	ostA	1.17749	1.98185	2.48769	146.307	330.92	607.406	845.926	K00697	trehalose 6-phosphate synthase [EC:2.4.1.15]
A7J12_05570	ostB	2.05682	2.7676	3.17494	46.9622	195.395	342.108	437.996	K01087	trehalose 6-phosphate phosphatase [EC:3.1.3.12]
A7J12_22050	proP	2.16258	2.41328	2.5423	524.619	2348.8	2858.47	3131.98	K03762	MFS transporter, MHS family, proline/betaine transporter
A7J12_14320	proV	1.31546	1.21952	0.583253	436.734	1086.95	1029.27	653.326	K02000	glycine betaine/proline transport system ATP-binding protein [EC:3.6.3.32]
A7J12_14325	proW	1.14703	1.13619	0.513774	278.232	616.167	621.269	399.299	K02001	glycine betaine/proline transport system permease protein
A7J12_13790	rpoE	2.41326	2.43922	2.77174	98.2148	523.169	529.011	673.748	K03088	RNA polymerase sigma-70 factor, ECF subfamily
A7J12_06435	treA	0.841462	0.697854	1.00414	131.904	236.355	217.776	269.833	K01194	alpha,alpha-trehalase [EC:3.2.1.28]
A7J12_18550	treF	1.24436	1.76544	2.09109	280.491	664.523	979.125	1226.74	K01194	alpha,alpha-trehalase [EC:3.2.1.28]
