# Supplementary material for: Transcriptional Sequencing Uncovers Survival Mechanisms of Salmonella enterica Serovar Enteritidis in Antibacterial Egg White
Source: mSphere. 2019 Feb 13;4(1):e00700-18. doi: 10.1128/mSphere.00700-18 (PMC6374596; doi:10.1128/mSphere.00700-18)
Supplement: DATA SET S5 [file mSphere.00700-18-sd005.xlsx]

## Sheet: Sheet1
Data set S5 Envelope stress response
		log2(fold change)			FPKM
Gene ID	Name	6h	12h	24h	0h	6h	12h	24h	KO	Function	Reference	Regulated by (Reference)	Category
A7J12_06385	nhaB	-9.40006	-9.52745	-9.69588	588.58	0.871175	0.811361	0.722682	K03314	Na+:H+ antiporter, NhaB family		CpxR(1)	Alkaline pH adaption
A7J12_16625	yqjA	1.71916	1.14043	0.699911	155.805	512.98	341.815	250.635	K03975	membrane-associated protein		CpxR(1,2)	Alkaline pH adaption
A7J12_03455	tolR	0.994505	0.591103	0.295722	325.564	648.652	497.955	405.594	K03560	biopolymer transport protein TolR		SigE(4)	envelop crosslinks
A7J12_03460	tolA	1.31095	0.789285	0.134892	575.37	1427.52	1003.99	637.157	K03646	colicin import membrane protein		SigE(4)	envelop crosslinks
A7J12_03475	ybgF	0.968768	0.485353	-0.296387	2615.09	5118.16	3719.87	2160.67	K05807	outer membrane protein assembly factor BamD		SigE(4)	envelop crosslinks																											Weak
A7J12_09725	ycfS	4.04025	3.35565	2.36745	110.696	1821.25	1167.28	565.941	K19236	L,D-transpeptidase YcfS	(7)	CpxR(1,2)	envelop crosslinks
A7J12_00825	degP	0.277377	-0.382677	-1.45749	6574.2	7967.86	5108.75	2428.51	K04771	serine protease Do [EC:3.4.21.107]		cpxR(1,2),sigE(4,5)	periplasmic homeostasis
A7J12_00925	skp	-0.638277	-1.08274	-1.61801	3968.59	2549.74	1904.85	1316.87	K06142	outer membrane protein		sigE(4,5)	periplasmic homeostasis
A7J12_02790	dsbG	1.43014	1.31771	1.02298	394.41	1062.83	1000	813.142	K03805	thiol:disulfide interchange protein DsbG	(8)		periplasmic homeostasis
A7J12_09170	spy	3.65367	3.05025	1.83801	82.1696	1034.13	661.065	283.455	K06006	periplasmic protein CpxP	(9)	CpxR(1,2)	periplasmic homeostasis
A7J12_22215	dsbD	1.17874	1.35456	1.22593	225.632	510.782	588.894	537.259	K04084	thiol:disulfide interchange protein DsbD [EC:1.8.1.8]	(8)		periplasmic homeostasis
A7J12_06185	htpX	1.65491	1.42245	0.845847	1470.16	4629.58	4001.45	2677.06	K03799	heat shock protein HtpX [EC:3.4.24.-]	(10)	CpxR(2)	Unknown membrane protein or periplasmic protein
A7J12_00390	murG	0.997371	0.50938	-0.336811	1293.51	2582.31	1872.24	1040.53	K02563	UDP-N-acetylglucosamine--N-acetylmuramyl-(pentapeptide) pyrophosphoryl-undecaprenol N-acetylglucosamine transferase [EC:2.4.1.227]	(11)		peptidoglycan repair and remodel
A7J12_00395	murC	0.309836	-0.169011	-1.04507	2517.23	3120.27	2276.1	1241.05	K01924	UDP-N-acetylmuramate--alanine ligase [EC:6.3.2.8]			peptidoglycan repair and remodel
A7J12_00495	ampD	0.92812	0.980952	1.14727	261.033	496.692	524.369	589.722	K03806	AmpD protein	(12)		peptidoglycan repair and remodel
A7J12_01645	ddlA	-1.08094	-1.26587	-1.55506	1565.36	739.978	662.568	542.449	K01921	D-alanine-D-alanine ligase [EC:6.3.2.4]			peptidoglycan repair and remodel
A7J12_02960	mrdB	1.22526	0.759114	0.345242	197.961	462.828	338.877	253.852	K05837	rod shape determining protein RodA	(13)		peptidoglycan repair and remodel
A7J12_02965	mrdA	1.44179	1.21466	0.653544	684.558	1859.65	1618.13	1091.76	K05515	penicillin-binding protein 2	(14)		peptidoglycan repair and remodel
A7J12_04090	dacC	1.67324	1.29913	1.17782	466.335	1487.28	1158.18	1065.78	K07258	D-alanyl-D-alanine carboxypeptidase (penicillin-binding protein 5/6) [EC:3.4.16.4]	(12)	CpxR（1）	peptidoglycan repair and remodel
A7J12_04255	ybjR	0.798484	1.05696	1.33768	400.775	697.057	848.89	1032.7	K11066	N-acetylmuramoyl-L-alanine amidase [EC:3.5.1.28]	(12)		peptidoglycan repair and remodel
A7J12_05665	mrdA	1.50517	1.08272	0.545837	229.963	652.768	496.534	337.559	K05515	penicillin-binding protein 2	(14)		peptidoglycan repair and remodel
A7J12_05770	mepM	1.99163	1.62469	1.45315	2483.03	9874.66	7823.73	6824.62	K19304	murein DD-endopeptidase [EC:3.4.24.-]	(15)		peptidoglycan repair and remodel
A7J12_06405	dadX	3.64809	3.439	3.48218	57.3936	719.526	646.179	660.994	K01775	alanine racemase [EC:5.1.1.1]	(16)		peptidoglycan repair and remodel
A7J12_07650	pdgL	-4.37521	-3.62293	-1.89404	210.208	10.1293	17.3726	57.5521	K08641	D-alanyl-D-alanine dipeptidase [EC:3.4.13.22]			peptidoglycan repair and remodel
A7J12_08445	mliC	1.65263	1.06052	0.839116	30.0529	94.4884	62.8862	53.7719					peptidoglycan repair and remodel
A7J12_08810	lppA	-1.17609	-1.64888	-1.92159	8838.05	3911.27	2866.29	2374.94	K06078	murein lipoprotein			peptidoglycan repair and remodel
A7J12_08815	lppB2	-1.4678	-1.94414	-1.86039	71.8561	25.9784	19.049	20.1551	K06078	murein lipoprotein			peptidoglycan repair and remodel
A7J12_11580	pbpG	1.36273	1.18259	0.844947	854.082	2196.45	1975.81	1557.62	K07262	D-alanyl-D-alanine endopeptidase (penicillin-binding protein 7) [EC:3.4.21.-]	(12)		peptidoglycan repair and remodel
A7J12_11835	spr	-1.47835	-1.79958	-2.45443	4284.26	1537.61	1248.81	796.176	K13694	lipoprotein Spr			peptidoglycan repair and remodel
A7J12_13490	pbpC	1.04673	0.930858	0.848348	165.008	340.88	320.091	302.819	K05367	penicillin-binding protein 1C [EC:2.4.1.-]			peptidoglycan repair and remodel
A7J12_14225	ygaU	1.62905	1.91285	2.43236	55.2131	170.78	213.886	306.424	-		(17)	CpxR(1,6)	peptidoglycan repair and remodel
A7J12_15315	amiC	1.02139	0.789623	0.303656	897.506	1821.82	1578.87	1126.85	K01448	N-acetylmuramoyl-L-alanine amidase [EC:3.5.1.28]	(12)	CpxR(3)	peptidoglycan repair and remodel
A7J12_22395	amiB	0.884531	0.973185	0.859886	838.697	1548.37	1675.87	1549.87	K01448	N-acetylmuramoyl-L-alanine amidase [EC:3.5.1.28]	(12)		peptidoglycan repair and remodel
A7J12_23500	slt	2.59791	2.35401	1.57094	491.364	2974.77	2535.97	1468.12	K08309	soluble lytic murein transglycosylase [EC:3.2.1.-]	(12)	CpxR(1,6)	peptidoglycan repair and remodel
A7J12_14930	nlpD	2.56686	2.83826	2.79066	2287.81	13555.7	16925	16256.5	K06194	lipoprotein NlpD	(18)		peptidoglycan repair and remodel
A7J12_13780	rseB	8.2283	1.63144	2.50134	0.830837	249.162	109.013	6.82847	K03598	sigma-E factor negative regulatory protein RseB		CpxR(2)	Transcriptional regulatory factor
A7J12_13785	rseA	1.5159	1.3255	1.34121	901.914	2579.26	2299.83	2321.83	K03597	sigma-E factor negative regulatory protein RseA		CpxR(2)	Transcriptional regulatory factor
A7J12_13790	rpoE	2.41326	2.43922	2.77174	98.2148	523.169	529.011	673.748	K03088	RNA polymerase sigma-70 factor, ECF subfamily		CpxR(2)	Transcriptional regulatory factor
A7J12_20895	cpxA	3.41578	3.02506	2.13466	304.173	3246.17	2529.99	1339.32	K07640	two-component system, OmpR family, sensor histidine kinase CpxA [EC:2.7.13.3]		CpxR(1,2)	two-component system
A7J12_20900	cpxR	1.59585	1.12079	0.359787	1292.12	3905.72	2868.07	1680.07	K07662	two-component system, OmpR family, response regulator CpxR		CpxR(1,2)	two-component system
A7J12_20905	cpxP	5.63419	5.43047	4.98916	75.7063	4365.87	3489.7	2296.64				CpxR(1,2)	two-component system
A7J12_05830	yebE	5.80145	4.92818	4.05033	119.198	6647.83	3660.69	1889.84	-			CpxR(1,2)	Unknown membrane protein or periplasmic protein
A7J12_06900	yciX	1.14702	1.52669	1.90746	19.2023	42.5248	56.5937	74.5888	-			CpxR(1)	Unknown membrane protein or periplasmic protein
A7J12_07630	yncJ	6.22649	5.7097	5.03982	7.17692	537.402	345.485	211.538	-			CpxR(1)	Unknown membrane protein or periplasmic protein
A7J12_10030	yceI	1.13581	0.340553	-0.31563	384.848	845.673	494.9	312.282	-			CpxR(1)	Unknown membrane protein or periplasmic protein
A7J12_14235	yqaE	4.35936	3.74376	3.18895	1.73084	35.5267	20.8558	13.764	-			CpxR(1)	Unknown membrane protein or periplasmic protein
A7J12_16630	yqjB	2.18632	1.3656	0.530042	51.4603	234.218	132.822	72.493	-			CpxR(1,2)	Unknown membrane protein or periplasmic protein
A7J12_22495	yjfN	3.77452	3.27052	2.28434	15.0128	205.45	139.191	69.5742	-			CpxR(1)	Unknown membrane protein or periplasmic protein
A7J12_22665	ytfK	1.51489	1.02643	0.939265	23.322	66.6488	48.0475	45.0325	-			CpxR(1)	Unknown membrane protein or periplasmic protein
A7J12_12035	eco	5.42833	4.80096	4.11159	16.0449	690.917	449.815	299.391	K08276	ecotin
Reference
1. Raivio, T. L., Leblanc, S. K. D. & Price, N. L. The Escherichia coli Cpx envelope stress response regulates genes of diverse function that impact antibiotic resistance and membrane integrity. J. Bacteriol. 195, 2755–2767 (2013).
2. Price NL, Raivio TL. 2009. Characterization of the Cpx regulon in Escherichia coli strain MC4100. J Bacteriol 191:1798–1815.
3. Weatherspoon-Griffin N, Zhao G, Kong W, Kong Y, Morigen, Andrews-Polymenis H, McClelland M, Shi Y. 2011. The CpxR/CpxA two-component system up-regulates two tat-dependent peptidoglycan amidases to confer bacterial resistance to antimicrobial peptide. J Biol Chem 286:5529–5539.
4. Skovierova H, Rowley G, Rezuchova B, Homerova D, Lewis C, Roberts M, Kormanec J. 2006. Identification of the δE regulon of Salmonella enterica serovar Typhimurium. Microbiology 152:1347–1359.
5. Rowley G, Spector M, Kormanec J, Roberts M. 2006. Pushing the envelope: extracytoplasmic stress responses in bacterial pathogens. Nat Rev Microbiol 4:383–394.
6. Bernal-Cabas M, Ayala JA, Raivio TL. 2015. The Cpx envelope stress response modifies peptidoglycan cross-linking via the L,D-transpeptidase LdtD and the novel protein YgaU. J Bacteriol 197:603–614.
7. Magnet S, Bellais S, Dubost L, Fourgeaud M, Mainardi JL, Petit-Frère S, Marie A, Mengin-Lecreulx D, Arthur M, Gutmann L. 2007. Identification of the L,D-transpeptidases responsible for attachment of the Braun lipoprotein to Escherichia coli peptidoglycan. J Bacteriol 189:3927–3931.
8. Depuydt M, Leonard SE, Vertommen D, Denoncin K, Morsomme P, Wahni K, Messens J, Carroll KS, Collet J-F. 2009. A periplasmic reducing system protects single cysteine residues from oxidation. Science 326:1109–1111.
9. Quan S, Koldewey P, Tapley T, Kirsch N, Ruane KM, Pfizenmaier J, Shi R, Hofmann S, Foit L, Ren G, Jakob U, Xu Z, Cygler M, Bardwell JCA. 2011. Genetic selection designed to stabilize proteins uncovers a chaperone called Spy. Nat Struct Mol Biol 18:262–269.
10. Sakoh M, Ito K, Akiyama Y. 2005. Proteolytic activity of HtpX, a membrane-bound and stress-controlled protease from Escherichia coli. J Biol Chem 280:33305–33310.
11. Egan AJF, Vollmer W. 2013. The physiology of bacterial cell division. Ann N Y Acad Sci 1277:8–28.
12. van Heijenoort J. 2011. Peptidoglycan hydrolases of Escherichia coli. Microbiol Mol Biol Rev 75:636–663.
13. Cho H, Wivagg CN, Kapoor M, Barry Z, Rohs PDA, Suh H, Marto JA, Garner EC, Bernhardt TG. 2016. Bacterial cell wall biogenesis is mediated by SEDS and PBP polymerase families functioning semi-autonomously. Nat Microbiol 1:1–8.
14. Ishino F, Park W, Tomioka S, Tamaki S, Takase I, Kunugita K, Matsuzawa H, Asoh S, Ohta T, Spratt BG. 1986. Peptidoglycan synthetic activities in membranes of Escherichia coli caused by overproduction of penicillin-binding protein 2 and rodA protein. J Biol Chem 261:7024–7031.
15. Singh SK, Saisree L, Amrutha RN, Reddy M. 2012. Three redundant murein endopeptidases catalyse an essential cleavage step in peptidoglycan synthesis of Escherichia coli K12. Mol Microbiol 86:1036–1051.
16. Lobocka M, Hennig J, Wild J, Klopotowski T. 1994. Organization and expression of the Escherichia coli K-12 dad operon encoding the smaller subunit of D-amino acid dehydrogenase and the catabolic alanine racemase. J Bacteriol 176:1500–1510.
17. Bernal-Cabas M, Ayala JA, Raivio TL. 2015. The Cpx envelope stress response modifies peptidoglycan cross-linking via the L,D-transpeptidase LdtD and the novel protein YgaU. J Bacteriol 197:603–614.
18. Tsang M-J, Yakhnina AA, Bernhardt TG. 2017. NlpD links cell wall remodeling and outer membrane invagination during cytokinesis in Escherichia coli. PLoS Genet 13:e1006888.
