# Supplementary material for: Transcriptional Sequencing Uncovers Survival Mechanisms of Salmonella enterica Serovar Enteritidis in Antibacterial Egg White
Source: mSphere. 2019 Feb 13;4(1):e00700-18. doi: 10.1128/mSphere.00700-18 (PMC6374596; doi:10.1128/mSphere.00700-18)
Supplement: DATA SET S6 [file mSphere.00700-18-sd006.xlsx]

## Sheet: Sheet1
	Data set S6 Cationic antimicrobial peptide (CAMP) resistance pathway and Up-regulated DEGs regulated by SigE
Pathway or regulon			log2(fold change)			FPKM
	Gene ID	Name	6h	12h	24h	0h	6h	12h	24h	KO	Function	Regulated by (Reference)
Cationic antimicrobial peptide (CAMP) resistance pathway	A7J12_20895	cpxA	3.41578	3.02506	2.13466	304.173	3246.17	2529.99	1339.32	K07640	two-component system, OmpR family, sensor histidine kinase CpxA	CpxR(1,2)
	A7J12_20900	cpxR	1.59585	1.12079	0.359787	1292.12	3905.72	2868.07	1680.07	K07662	two-component system, OmpR family, response regulator CpxR	CpxR(1,2)
	A7J12_09725	ycfS	4.04025	3.35565	2.36745	110.696	1821.25	1167.28	565.941	K19236	L,D-transpeptidase YcfS	CpxR(1)
	A7J12_11825	lpxT	-2.35078	-2.33817	-2.10271	713.325	139.84	143.518	169.328	K19803	Kdo2-lipid A phosphotransferase [EC:2.7.4.29]
	A7J12_12790	lpxP	6.18551	5.92136	5.32462	27.7874	2022.42	1731.11	1102.14	K12974	KDO2-lipid IV(A) palmitoleoyltransferase [EC:2.3.1.242]	SigE(3)
	A7J12_15315	amiC	1.02139	0.789623	0.303656	897.506	1821.82	1578.87	1126.85	K01448	N-acetylmuramoyl-L-alanine amidase	CpxR(1,2)
	A7J12_18735	eptB	3.37099	2.91631	2.18033	305.8	3163.79	2364.12	1407.32	K12975	KDO II ethanolaminephosphotransferase	SigE(4)
	A7J12_19115	waaH	3.62885	2.12311	1.14576	39.568	489.483	166.047	79.2742	K19354	heptose III glucuronosyltransferase [EC:2.4.1.-]
	A7J12_05835	opdB	2.14996	2.02329	1.75728	458.892	2036.63	1889.35	1559.09	K01354	oligopeptidase B [EC:3.4.21.83]
	A7J12_12225	arnA	-3.51968	-2.93386	-1.64078	2476.78	215.953	329.772	803.519	K10011	UDP-4-amino-4-deoxy-L-arabinose formyltransferase / UDP-glucuronic acid dehydrogenase (UDP-4-keto-hexauronic acid decarboxylating)	PmrA(5)
	A7J12_12215	arnB	-4.31271	-3.23708	-1.43365	668.099	33.619	71.9074	248.451	K07806	UDP-4-amino-4-deoxy-L-arabinose-oxoglutarate aminotransferase	PmrA(5)
	A7J12_12230	arnD	-2.8656	-2.51328	-1.42476	573.758	78.7222	102.199	216.284	K13014	undecaprenyl phosphate-alpha-L-ara4FN deformylase	PmrA(5)
	A7J12_12240	arnE	-1.0901	-0.711473	-0.307504	56.732	26.6486	35.2575	46.8885	K12962	undecaprenyl phosphate-alpha-L-ara4N flippase subunit ArnE	PmrA(5)
	A7J12_12235	arnT	-2.05626	-1.68655	-1.30719	402.26	96.7185	127.228	164.989	K07264	4-amino-4-deoxy-L-arabinose transferase	PmrA(5)
	A7J12_22070	eptA	-3.51571	-3.19018	-2.52046	961.262	84.0443	107.234	170.365	K03760	lipid A ethanolamine phosphotransferase	PmrA(5)
	A7J12_08060	marA	-1.35066	-0.351681	-0.539292	117.067	45.9038	93.4805	82.2455	K13632	AraC family transcriptional regulator, mar-sox-rob regulon activator	CpxR(6)
	A7J12_02905	pagP	-4.69653	-4.14494	-3.33617	1182.03	45.5862	67.8201	118.824	K12973	lipid IVA palmitoyltransferase	phoP(5)
	A7J12_09645	phoP	-3.68599	-3.54536	-2.82693	5223.48	405.852	454.989	749.984	K07660	two-component system, OmpR family, response regulator PhoP
	A7J12_09650	phoQ	-2.58997	-2.41933	-1.69302	2009.25	333.715	382.311	630.074	K07637	two-component system, OmpR family, sensor histidine kinase PhoQ
	A7J12_22065	pmrA	-1.61472	-1.2521	-0.886861	488.604	159.543	209.059	269.789	K07771	two-component system, OmpR family, response regulator BasR	pmrA(8)
	A7J12_22060	pmrB	-1.98566	-1.6133	-1.09762	584.658	147.625	194.445	277.898	K07643	two-component system, OmpR family, sensor histidine kinase BasS	pmrA(8)
	A7J12_12250	pmrD	-7.01447	-5.31869	-0.842761	84.2982	0.652006	2.1497	47.6776	K19238	signal transduction protein PmrD	phoP(5)
	A7J12_12220	arnC	-4.49718	-3.51854	-1.9723	792.07	35.0735	70.3231	203.634	K10012	undecaprenyl-phosphate 4-deoxy-4-formamido-L-arabinose transferase	PmrA(5)
	A7J12_11110	ugd	-2.58019	-3.21705	-1.94699	756.177	126.447	82.9625	197.361	K00012	UDPglucose 6-dehydrogenase [EC:1.1.1.22]	PmrA(5)
	A7J12_00825	degP	0.277377	-0.382677	-1.45749	6574.2	7967.86	5108.75	2428.51	K04771	Periplasmic serine endoprotease/chaperone	cpxR(1),sigE(4,5)
	A7J12_14150	virK	-7.44237	-6.38123	-3.31035	8751.05	50.3133	106.751	880.337	K09824	VirG localization protein VirK [Salmonella enterica]	phoP(7)
	A7J12_14160	mig-14	-4.54285	-3.55475	-2.45113	3502.01	150.239	303.127	646.025		antimicrobial resistance protein Mig-14	phoP(7)
Up-regulated DEGs regulated by SigE	A7J12_07755	narI/narV	0.575495	0.753625	1.25518	16.9269	25.2242	29.0795	41.3207	K00374	nitrate reductase gamma subunit [EC:1.7.5.1 1.7.99.4]	sigE(9)
	A7J12_04285	hcp	1.63896	2.49281	2.6715	47.4025	147.631	280.662	319.298	K05601	hydroxylamine reductase [EC:1.7.99.1]	sigE(9)
	A7J12_11300	wzc	0.954385	0.641896	1.05137	30.5862	59.2686	48.4415	64.7321	K16692	tyrosine-protein kinase Etk/Wzc [EC:2.7.10.-]	sigE(9)
	A7J12_18105	malQ	1.02039	1.22725	1.16971	197.323	400.265	473.507	451.836	K00705	4-alpha-glucanotransferase [EC:2.4.1.25]	sigE(9,11)
	A7J12_03170	asnB	1.06394	0.863943	-0.179166	792.782	1657.42	1455.88	701.499	K01953	asparagine synthase (glutamine-hydrolysing) [EC:6.3.5.4]	sigE(11)
	A7J12_04610	ycbL	1.16216	1.35269	1.33096	1644.71	3680.75	4276.53	4215.34	K01069	hydroxyacylglutathione hydrolase [EC:3.1.2.6]	sigE(10)
	A7J12_00180	apaH	1.19156	1.27416	0.865917	423.319	966.856	1042.5	785.256	K01525	bis(5'-nucleosyl)-tetraphosphatase (symmetrical) [EC:3.6.1.41]	sigE(10)
	A7J12_00195	pdxA	1.25301	1.16038	0.787399	445.23	1061.15	1014.03	782.239	K00097	4-hydroxythreonine-4-phosphate dehydrogenase [EC:1.1.1.262]	sigE(9,10,13)
	A7J12_04605	ycbK	1.36885	1.49022	1.5907	1275.02	3292.91	3649.88	3920.8	-		sigE(9,10)
	A7J12_15970	yggN	1.41807	1.19581	0.902316	850.98	2274.05	1984.39	1616.51	-		sigE(9,10,13)
	A7J12_04280	hcr	1.43522	1.9065	2.15369	36.2395	97.9999	138.152	164.817	K11933	NADH oxidoreductase Hcr [EC:1.-.-.-]	sigE(9)
	A7J12_00265	yabI	1.52997	1.25572	0.639823	122.702	354.337	298.348	193.933	K19302	undecaprenyl-diphosphatase [EC:3.6.1.27]	sigE(10)
	A7J12_16625	yqjA	1.71916	1.14043	0.699911	155.805	512.98	341.815	250.635	K03975	membrane-associated protein	sigE(13)
	A7J12_16630	yqjB	2.18632	1.3656	0.530042	51.4603	234.218	132.822	72.493	-		sigE(13)
	A7J12_06570	chaA	2.25945	1.48008	0.336576	253.47	1213.63	712.109	313.599	K07300	Ca2+:H+ antiporter	sigE(9)
	A7J12_13780	rseB	8.2283	1.63144	2.50134	0.830837	249.162	109.013	6.82847	K03598	sigma-E factor negative regulatory protein RseB	sigE(9,10,11,13)
	A7J12_13790	rpoE	2.41326	2.43922	2.77174	98.2148	523.169	529.011	673.748	K03088	RNA polymerase sigma-70 factor, ECF subfamily	sigE(9,10,11,13)
	A7J12_13785	rseA	1.5159	1.3255	1.34121	901.914	2579.26	2299.83	2321.83	K03597	sigma-E factor negative regulatory protein RseA	sigE(9,10,11,13)
	A7J12_00915	rseP/yaeL	0.968161	0.683278	0.415733	1898.08	3713.31	3100.02	2576.18	K11749	regulator of sigma E protease [EC:3.4.24.-]	sigE(9,11,13)
	A7J12_18375	rpoH	1.49183	1.43426	1.16097	2279.86	6412.03	6290.9	5189.97	K03089	RNA polymerase sigma-32 factor	sigE(9,10,11)
	A7J12_22655	ytfJ	0.422109	0.749279	1.04016	49.6285	66.4965	85.1199	104.559	K07109	uncharacterized protein	sigE(5)
	A7J12_03475	ybgF	0.968768	0.485353	-0.296387	2615.09	5118.16	3719.87	2160.67	K05807	outer membrane protein assembly factor BamD	sigE(10)
	A7J12_03455	tolR	0.994505	0.591103	0.295722	325.564	648.652	497.955	405.594	K03560	biopolymer transport protein TolR	sigE(10)
	A7J12_03460	tolA	1.31095	0.789285	0.134892	575.37	1427.52	1003.99	637.157	K03646	colicin import membrane protein	sigE(10)
	A7J12_18735	eptB	3.37099	2.91631	2.18033	305.8	3163.79	2364.12	1407.32	K12975	KDO II ethanolaminephosphotransferase [EC:2.7.8.42]	sigE(9)
	A7J12_12790	lpxP	6.18551	5.92136	5.32462	27.7874	2022.42	1731.11	1102.14	K12974	KDO2-lipid IV(A) palmitoleoyltransferase [EC:2.3.1.242]	sigE(10,11,12)
	A7J12_15605	recJ	3.16319	3.20878	2.9389	94.1185	843.123	807.344	538.334	K07462	single-stranded-DNA-specific exonuclease [EC:3.1.-.-]	sigE(9,11,13)
Reference
1. Raivio, T. L., Leblanc, S. K. D. & Price, N. L. The Escherichia coli Cpx envelope stress response regulates genes of diverse function that impact antibiotic resistance and membrane integrity. J. Bacteriol. 195, 2755–2767 (2013).
2. Price, N. L. & Raivio, T. L. Characterization of the Cpx regulon in Escherichia coli strain MC4100. J. Bacteriol. 191, 1798–1815 (2009).
3. Rowley, G., Spector, M., Kormanec, J. & Roberts, M. Pushing the envelope: extracytoplasmic stress responses in bacterial pathogens. Nat. Rev. Microbiol. 4, 383–394 (2006).
4. Rhodius, V. A., Suh, W. C., Nonaka, G., West, J. & Gross, C. A. Conserved and variable functions of the sigma E stress response in related genomes. PLoS Biol. 4, 0043–0059 (2006).
5. Gunn, J. S. The Salmonella PmrAB regulon: lipopolysaccharide modifications, antimicrobial peptide resistance and more. Trends Microbiol. 16, 284–290 (2008).
6. Weatherspoon-Griffin, N., Yang, D., Kong, W., Hua, Z. & Shi, Y. The CpxR/CpxA Two-component regulatory system up-regulates the multidrug resistance cascade to facilitate Escherichia coli resistance to a model antimicrobial peptide. J. Biol. Chem. 289, 32571–32582 (2014).
7. Matamouros, S. & Miller, S. I. S. Typhimurium strategies to resist killing by cationic antimicrobial peptides. Biochim. Biophys. Acta - Biomembr. 1848, 3021–3025 (2015).
8. Soncini, F. C. & Groisman, E. a. Two-component regulatory systems can interact to process multiple environmental signals. J. Bacteriol. 178, 6796–6801 (1996).
9. Rhodius VA, Suh WC, Nonaka G, West J, Gross CA. 2006. Conserved and variable functions of the sigma E stress response in related genomes. PLoS Biol 4:0043–0059.
10. Skovierova H, Rowley G, Rezuchova B, Homerova D, Lewis C, Roberts M, Kormanec J. 2006. Identification of the δE regulon of Salmonella enterica serovar Typhimurium. Microbiology 152:1347–1359.
11. Rowley G, Spector M, Kormanec J, Roberts M. 2006. Pushing the envelope: extracytoplasmic stress responses in bacterial pathogens. Nat Rev Microbiol 4:383–394.
12. Rezuchova B, Miticka H, Homerova D, Roberts M, Kormanec J. 2003. New members of the Escherichia coli σE regulon identified by a two-plasmid system. FEMS Microbiol Lett 225:1–7.
13. Dartigalongue C., Missiakas D., Raina S., 2001, Characterization of the Escherichia coli sigma E regulon., J Biol Chem. 276(24):20866-75
