# Supplementary material for: Transcriptional Sequencing Uncovers Survival Mechanisms of Salmonella enterica Serovar Enteritidis in Antibacterial Egg White
Source: mSphere. 2019 Feb 13;4(1):e00700-18. doi: 10.1128/mSphere.00700-18 (PMC6374596; doi:10.1128/mSphere.00700-18)
Supplement: DATA SET S7 [file mSphere.00700-18-sd007.xlsx]

## Sheet: Sheet1
Data set S7 Iron and biotin deficiency response
		log2(fold change)			FPKM
Gene ID	Name	6h	12h	24h	0h	6h	12h	24h	KO	Function
A7J12_11745	cirA	1.47458	1.45883	1.66757	1571.68	4367.74	4407.81	5135.32	K16089	outer membrane receptor for ferrienterochelin and colicins
A7J12_16255	exbB	1.29698	1.4604	1.26642	4226.67	10385.6	11857.4	10366.7	K03561	biopolymer transport protein ExbB
A7J12_16250	exbD	1.12145	1.2828	1.0389	1420.89	3091.35	3520.52	2972.6	K03559	biopolymer transport protein ExbD
A7J12_13535	fdx	1.80806	1.32053	0.518062	316.379	1107.87	804.704	457.317	K04755	ferredoxin, 2Fe-2S
A7J12_18065	feoA	-1.13109	-0.591321	-0.360258	220.175	100.526	148.956	175.21	K04758	ferrous iron transport protein A
A7J12_18070	feoB	-1.15557	-0.570623	-0.438051	7263.15	3260.35	4980.93	5466.93	K04759	ferrous iron transport protein B
A7J12_18075	feoC	-1.02648	-0.606375	-0.389457	204.753	100.515	136.969	159.388	K07490	ferrous iron transport protein C
A7J12_02710	fepD	0.902923	0.97901	0.896036	527.83	986.963	1060.38	1001.77	K02015	iron complex transport system permease protein
A7J12_02680	fes	0.865319	0.805807	0.824439	2548.52	4642.75	4537.67	4602.43	K07214	enterochelin esterase and related enzymes
A7J12_00730	fhuA	-0.217723	-0.0415523	0.213286	13490.2	11600.5	13339.3	15942.7	K02014	iron complex outermembrane recepter protein
A7J12_00745	fhuB	0.693461	0.877907	0.480462	1036.86	1676.77	1941.69	1473.72	K02015	iron complex transport system permease protein
A7J12_00735	fhuC	0.928733	1.14311	1.21072	857.938	1633.17	1932.12	2021.93	K02013	iron complex transport system ATP-binding protein [EC:3.6.3.34]
A7J12_00740	fhuD	0.928677	1.22557	1.07038	550.99	1048.83	1315.64	1179.91	K02016	iron complex transport system substrate-binding protein
A7J12_09780	fhuE	0.674538	0.677597	0.66082	2532.54	4042.14	4129.13	4087.19	K16088	outer-membrane receptor for ferric coprogen and ferric-rhodotorulic acid
A7J12_23350	fhuF	0.997203	1.23915	1.25962	2612.92	5215.73	6308.31	6419.95	K13255	ferric iron reductase protein FhuF
A7J12_01560	foxA	3.05043	2.774	2.47692	294.017	2435.8	2038.09	1638.44	K02014	iron complex outermembrane recepter protein
A7J12_05540	ftnA	-2.67982	-2.81589	-2.51163	355.668	55.5059	51.5565	63.553	K02217	ferritin [EC:1.16.3.2]
A7J12_13540	hscA	1.96683	1.61119	1.03019	1166.3	4559.19	3619.33	2401.07	K04044	molecular chaperone HscA
A7J12_13545	hscB	1.92141	1.63115	1.29374	407.347	1543	1281.91	1006.71	K04082	molecular chaperone HscB
A7J12_14105	iroB	2.06755	2.22963	1.97847	3423.87	14352	14565.7	11883.1	K21259	calicheamicinone 4-hydroxyamino-4,6-dideoxy-alpha-D-glucosyltransferase [EC:2.4.1.-]
A7J12_14110	iroC	2.9203	3.0107	2.38414	4412.34	33401.6	30893.7	18765.4	K18895	ATP-binding cassette, subfamily B, salmochelin/enterobactin exporter
A7J12_14115	iroD	3.2507	2.90183	2.06421	399.944	3806.79	2998.7	1584.83	K07214	enterochelin esterase and related enzymes
A7J12_14120	iroE	2.48831	1.75673	0.704451	264.692	1485.24	883.186	404.849	K07017	uncharacterized protein
A7J12_14125	iroN	2.46709	2.8023	2.96672	6344.85	35082.5	47001.6	50175.5	K19611	ferric enterobactin receptor
A7J12_13550	iscA	1.98954	1.85847	1.79213	570.096	2263.92	2102.74	2007.06	K13628	iron-sulfur cluster assembly protein
A7J12_13565	iscR	3.02757	3.36145	3.54203	1421.24	11589.3	12629.8	14437.5	K13643	Rrf2 family transcriptional regulator, iron-sulfur cluster assembly transcription factor
A7J12_13560	iscS	2.3119	2.24666	2.24328	1611.02	7999.32	7794.69	7758.73	K04487	cysteine desulfurase [EC:2.8.1.7]
A7J12_13555	iscU	2.17279	2.0459	1.98478	568.723	2564.34	2392.65	2286.27	K04488	nitrogen fixation protein NifU and related proteins
A7J12_13530	iscX	1.39228	0.875794	0.543386	58.1576	152.66	108.48	85.5428	-
A7J12_12830	mntH	2.97827	2.99775	3.00853	368.855	2906.72	3018.35	3058.4	K03322	manganese transport protein
A7J12_14305	nrdE	4.73961	4.90945	3.6736	1277.38	34125.7	40377.9	15480.3	K00525	ribonucleoside-diphosphate reductase alpha chain [EC:1.17.4.1]
A7J12_14310	nrdF	4.8412	4.75417	3.35601	633.428	18157	17620.8	5945.22	K00526	ribonucleoside-diphosphate reductase beta chain [EC:1.17.4.1]
A7J12_14295	nrdH	3.80522	4.34306	3.28061	176.101	2461.77	2995.24	1280.53	K06191	glutaredoxin-like protein NrdH
A7J12_14300	nrdI	4.12547	4.69894	3.50811	296.223	5170.22	6480.23	2522.3	K03647	protein involved in ribonucleotide reduction
A7J12_14600	sitA	3.38352	3.64337	3.83757	4522.92	47201.8	58707.4	67704.2	K11604	manganese/iron transport system substrate-binding protein
A7J12_14605	sitB	3.94998	4.14184	4.30386	1401.84	21665.1	25721.5	28881.4	K11607	manganese/iron transport system ATP-binding protein
A7J12_14610	sitC	4.47274	4.57784	4.68805	493.464	10956.8	12259.6	13112.1	K11605	manganese/iron transport system permease protein
A7J12_14615	sitD	4.11827	4.26303	4.26795	646.863	11234	12886.5	12810.6	K11606	manganese/iron transport system permease protein
A7J12_08840	sufC	0.566565	0.921244	1.80042	91.9731	136.211	413.682	634.043	K09013	Fe-S cluster assembly ATP-binding protein
A7J12_08835	sufD	2.94147	3.28228	3.19254	520.076	3995.19	5373.46	4885.87	K09015	Fe-S cluster assembly protein SufD
A7J12_02725	entC	-1.12595	-1.61864	-2.08146	4850.54	2222.51	1606.88	1168.4	K02361	isochorismate synthase [EC:5.4.4.2]
A7J12_02730	entE	-1.2837	-1.95745	-2.58987	5889.28	2418.96	1544.29	997.859	K02363	2,3-dihydroxybenzoate-AMP ligase [EC:6.3.2.14 2.7.7.58]
A7J12_02735	entB	-0.608742	-1.51374	-2.34852	2428.27	1592.38	863.433	484.926	K01252	bifunctional isochorismate lyase / aryl carrier protein [EC:3.3.2.1 6.3.2.14]
A7J12_02740	entA	0.107045	-1.04418	-1.92042	1410.36	1518.98	690.893	376.123	K00216	2,3-dihydro-2,3-dihydroxybenzoate dehydrogenase [EC:1.3.1.28]
A7J12_02745	entH	-0.0106953	-1.12476	-1.93875	921.238	914.434	427.435	242.63	K19222	1,4-dihydroxy-2-naphthoyl-CoA hydrolase [EC:3.1.2.28]
A7J12_03705	bioA	2.47215	2.57081	2.61308	896.476	4974.27	5442.13	5590.31	K00833	adenosylmethionine---8-amino-7-oxononanoate aminotransferase [EC:2.6.1.62]
A7J12_03710	bioB	1.02979	0.913511	0.723827	2041.1	4167.35	3913.92	3429.22	K01012	biotin synthase [EC:2.8.1.6]
A7J12_03715	bioF	1.1734	0.923299	0.305359	1082.69	2441.92	2088.25	1360.78	K00652	8-amino-7-oxononanoate synthase [EC:2.3.1.47]
A7J12_03720	bioC	1.21404	0.759566	-0.0242403	260.846	605.128	447.719	259.66	K02169	malonyl-CoA O-methyltransferase [EC:2.1.1.197]
A7J12_03725	bioD	0.15029	-0.356081	-1.42774	630.622	699.86	500.649	238.197	K01935	dethiobiotin synthetase [EC:6.3.3.3]
A7J12_06985	fabI	-1.00009	-1.20086	-1.17091	6542.45	3271.02	2897.01	2962.23	K00208	enoyl-[acyl-carrier protein] reductase I [EC:1.3.1.9 1.3.1.10]
A7J12_08220	bioD2	-1.98548	-2.14081	-2.18802	644.406	162.731	148.169	143.682	K01935	dethiobiotin synthetase [EC:6.3.3.3]
A7J12_09815	fabF	-0.173534	-0.43311	-1.12126	9914.02	8790.44	7463.91	4639.11	K09458	3-oxoacyl-[acyl-carrier-protein] synthase II [EC:2.3.1.179]
A7J12_09825	fabG	-0.513462	-0.827588	-1.07803	6863.22	4807.96	3934.52	3311.98	K00059	3-oxoacyl-[acyl-carrier protein] reductase [EC:1.1.1.100]
A7J12_12640	fabB	-1.04131	-0.775361	-0.161953	4593.62	2231.97	2732.51	4183.48	K00647	3-oxoacyl-[acyl-carrier-protein] synthase I [EC:2.3.1.41]
A7J12_13025	fabG	-1.32392	-1.55935	-1.7989	551.821	220.423	190.847	161.669	K00059	3-oxoacyl-[acyl-carrier protein] reductase [EC:1.1.1.100]
A7J12_16245	yghA	2.12839	2.09546	1.97755	131.878	576.611	571.117	529.229	K00059	3-oxoacyl-[acyl-carrier protein] reductase [EC:1.1.1.100];K00034
